# Supplementary material for: Diagnosis of Myalgic Encephalomyelitis/Chronic Fatigue Syndrome With Partial Least Squares Discriminant Analysis: Relevance of Blood Extracellular Vesicles
Source: Front Med (Lausanne). 2022 Apr 1;9:842991. doi: 10.3389/fmed.2022.842991 (PMC9011062; doi:10.3389/fmed.2022.842991)
Supplement: Supplementary file 2 [file Table_1.XLSX]

## Sheet: Table
Supplementary Table S1. Relation of PLS-DA variables by relevance.
PLS-DA w/out Raman differential peaks	PLS-DA w/ Raman differential peaks
Z potential w/Prot K	Size
Size	Z potential w/Prot K
Size w/Prot K	Size w/ Prot K
mchcbloodb	mchcbloodb
cpkbloodb	Zpotential
Z potential	P_hsa-miR-549a
P_hsa-miR-106b-5p	P_hsa-miR-1253
TSHBloodB	P_hsa-miR-146a-5p
mchbloodb	wl 1506.95 - 1508.95
P_hsa-miR-644a	cpkbloodb
P_hsa-miR-106a-17-5p	wl 1157.84 - 1160.96
P_hsa-miR-146a-5p	P_hsa-miR-590-5p
P_hsa-miR-361-3p	wl 1510.14 - 1512.14
P_hsa-miR-549a	wl 1503.76 - 1505.76
P_hsa-miR-590-5p	P_hsa-miR-644a
P_hsa-miR-30c-5p	P_hsa-miR-106b-5p
eosinbloodb	wl 1154.52 - 1157.65
P_hsa-miR-1253	wl 1513.32 - 1515.32
ureabloodb	eosinbloodb
kbloodb	wl 1500.58 - 1502.58
basobloodb	wl 1516.51 - 1518.51
P_hsa-miR-130a-3p	TSHBloodB
P_hsa-miR-1976	wl 1151.2 - 1154.33
P_hsa-let-7c-5p	wl 1161.15 - 1164.28
P_hsa-miR-30a-5p	wl 1519.69 - 1521.69
P_hsa-miR-30b-5p	wl 1147.88 - 1151
P_hsa-miR-222-3p	mchbloodb
P_hsa-miR-33a-5p	P_hsa-miR-223-3p
P_hsa-miR-223-3p	wl 1522.87 - 1524.87
P_hsa-miR-19a-3p	ureabloodb
P_hsa-miR-151a-3p	wl 1144.56 - 1147.68
P_hsa-miR-32-5p	kbloodb
	wl 1497.39 - 1499.39
	wl 1141.24 - 1144.36
	basobloodb
Number of miRNAs: 21	Number of miRNAs: 7
PLS-DA specific variables appear bolded

## Sheet: Key
Variable name	Variable description
Z potential w/Prot K	Z-potential (mV) of EVs obtained with Proteinase K pretreatment
Size	EV average size (diameter in nm) of EVs obtained in absence of Proteinase K pretreatment
Size w/Prot K	EV average size (diameter in nm) of EVs obtained with Proteinase K pretreatment
mchcbloodb	Mean corpuscular hemoglobin concentration (g/L) - baseline
cpkbloodb	Creatine phosphokinase (U/L) - baseline
Z potential	Z-potential of EVs obtained in absence of Proteinase K pretreatment
P_hsa-miR-106b-5p	PBMC hsa.miR
TSHBloodB	TSH (Thyroid-stimulating hormone) (mU/L) - baseline
mchbloodb	Mean corpuscular haemoglobin (pg) - baseline
P_hsa-miR-644a	PBMC hsa.miR
P_hsa-miR-106a-17-5p	PBMC hsa.miR
P_hsa-miR-146a-5p	PBMC hsa.miR
P_hsa-miR-361-3p	PBMC hsa.miR
P_hsa-miR-549a	PBMC hsa.miR
P_hsa-miR-590-5p	PBMC hsa.miR
P_hsa-miR-30c-5p	PBMC hsa.miR
eosinbloodb	Eosinophils(10^9/L) - baseline
P_hsa-miR-1253	PBMC hsa.miR
ureabloodb	Urea(mmol/L) - baseline
kbloodb	Potassium(mmol/L) - baseline
basobloodb	Basophils(10^9/L) - baseline
P_hsa-miR-130a-3p	PBMC hsa.miR
P_hsa-miR-1976	PBMC hsa.miR
P_hsa-let-7c-5p	PBMC hsa.miR
P_hsa-miR-30a-5p	PBMC hsa.miR
P_hsa-miR-30b-5p	PBMC hsa.miR
P_hsa-miR-222-3p	PBMC hsa.miR
P_hsa-miR-33a-5p	PBMC hsa.miR
P_hsa-miR-223-3p	PBMC hsa.miR
P_hsa-miR-19a-3p	PBMC hsa.miR
P_hsa-miR-151a-3p	PBMC hsa.miR
P_hsa-miR-32-5p	PBMC hsa.miR
wl 1506.95-1508.95	EV Raman peak wavelentgh range (nm)
wl 1503.76-1505.76	EV Raman peak wavelentgh range (nm)
wl 1510.14-1512.14	EV Raman peak wavelentgh range (nm)
wl 1157.84-1160.96	EV Raman peak wavelentgh range (nm)
wl 1500.58-1502.58	EV Raman peak wavelentgh range (nm)
wl 1154.52-1157.65	EV Raman peak wavelentgh range (nm)
wl 1513.32-1515.32	EV Raman peak wavelentgh range (nm)
wl 1151.2-1154.33	EV Raman peak wavelentgh range (nm)
wl 1497.39-1499.39	EV Raman peak wavelentgh range (nm)
wl 2058.94-2060.9	EV Raman peak wavelentgh range (nm)
