# Supplementary material for: Diagnosis of Myalgic Encephalomyelitis/Chronic Fatigue Syndrome With Partial Least Squares Discriminant Analysis: Relevance of Blood Extracellular Vesicles
Source: Front Med (Lausanne). 2022 Apr 1;9:842991. doi: 10.3389/fmed.2022.842991 (PMC9011062; doi:10.3389/fmed.2022.842991)
Supplement: Supplementary file 3 [file Table_2.XLSX]

## Sheet: Controls
Pick	Control 1	Control 2	Control 3	Control 4	Control 5	Control 6	Control 7	Control 8	Control 9	Control 10	Control 11	Control 12	Control 13	Control 14	Control 15
316.462									0.00785962	0.00930915
317.462								0.00753755
320.107									0.0102072	0.0101952
321.107								0.00912046
323.302						0.00178291	0.00629606
323.749									0.0105929	0.0113393
324.302	0.00332353		0.00419846	0.00350646	0.00417757
324.749								0.0103823
325.302	0.00471461	0.00348376									0.00223943	0.00559573	0.0650769	0.00390149	0.00225414
325.302	0.00471461	0.00348376									0.00223943	0.00559573	0.0650769	0.00390149	0.00225414
326.302		0.00572811	0.00352038
326.302		0.00572811	0.00352038
326.946						0.00419482	0.00740405
327.302		0.00446321	0.00343409		0.00718847
327.302		0.00446321	0.00343409		0.00718847
327.391									0.0124488	0.0128536
327.946	0.00471879		0.00287591	0.00739166	0.006538
328.302			0.00293492
328.391								0.0111571
328.946	0.00485843	0.00798973									0.00443233	0.00805486	0.00726018	0.00699136	0.00518563
328.946	0.00485843	0.00798973									0.00443233	0.00805486	0.00726018	0.00699136	0.00518563
329.946		0.00820974	0.0074703
329.946		0.00820974	0.0074703
330.589						0.00772013	0.0106556
330.946		0.00644576	0.00565031		0.00754173
330.946		0.00644576	0.00565031		0.00754173
331.031									0.014964	0.0146534
331.589	0.0075961		0.00787562	0.0100995	0.00821012
331.946			0.00713266
332.031								0.0134741
332.589	0.00646126	0.0123503									0.0082722	0.00789844	0.00971357	0.00875814	0.0082392
332.589	0.00646126	0.0123503									0.0082722	0.00789844	0.00971357	0.00875814	0.0082392
333.589		0.0106333	0.01067
333.589		0.0106333	0.01067
334.23						0.011509	0.0121121
334.589		0.0103095	0.0112992		0.00919506
334.589		0.0103095	0.0112992		0.00919506
334.667									0.0176628	0.0156515
335.23	0.00951137		0.0134867	0.0149098	0.0122612
335.589			0.00742697
335.667								0.016146
336.23	0.00780221	0.0178722									0.0116307	0.0113679	0.012988	0.0119592	0.0103212
337.23		0.0170345	0.0123004
337.869						0.0160807	0.0138279
338.23		0.014733	0.0145731		0.0129758
338.305									0.0202369	0.0188434
338.869	0.0125411		0.0152765	0.0193561	0.0158976
339.23			0.0123062
339.305								0.0181937
339.869	0.0121838	0.0210654									0.016093	0.0135401	0.0169669	0.014574	0.0145553
339.869	0.0121838	0.0210654									0.016093	0.0135401	0.0169669	0.014574	0.0145553
340.869		0.0217213	0.016606
340.869		0.0217213	0.016606
341.506						0.0193279	0.0159917
341.869		0.0192255	0.0164556		0.0142544
341.869		0.0192255	0.0164556		0.0142544
341.94									0.0224236	0.0216202
342.506	0.0156245		0.0159321	0.0228491	0.0177253
342.869			0.0146207
342.94								0.0193119
343.506	0.0157341	0.0269346									0.0192593	0.0149365	0.0182599	0.0166389	0.015217
343.506	0.0157341	0.0269346									0.0192593	0.0149365	0.0182599	0.0166389	0.015217
344.506		0.02692	0.0216962
344.506		0.02692	0.0216962
345.142						0.0227771	0.0165848
345.506		0.0242659	0.0225388		0.0154422
345.506		0.0242659	0.0225388		0.0154422
345.575									0.0242088	0.0224651
346.142	0.0185684		0.0237883	0.0273548	0.0199815
346.506			0.0206856
346.575								0.0217321
347.142	0.0172403	0.0330075									0.0234141	0.0213332	0.0197575	0.0190477	0.0175501
347.142	0.0172403	0.0330075									0.0234141	0.0213332	0.0197575	0.0190477	0.0175501
348.142		0.0312225	0.0249502
348.142		0.0312225	0.0249502
348.778						0.0229676	0.0177614
349.142		0.0259748	0.0268869		0.0163092
349.142		0.0259748	0.0268869		0.0163092
349.207									0.0255332	0.0235172
349.778	0.0206391		0.0290784	0.0292884	0.0225527
350.142			0.0227044
350.207								0.0227213
350.778	0.0162506	0.033637									0.0239989	0.0199275	0.0222556	0.0196878	0.0173672
350.778	0.0162506	0.033637									0.0239989	0.0199275	0.0222556	0.0196878	0.0173672
351.778		0.0333697	0.0261608
351.778		0.0333697	0.0261608
352.412						0.0247068	0.0182197
352.778		0.0296626	0.0266569		0.0171097
352.778		0.0296626	0.0266569		0.0171097
352.837									0.0275117	0.0265544
353.412	0.021359		0.0258425	0.0308887	0.0243252
353.778			0.0263842
353.837								0.0244209
354.412	0.0195005	0.0378275									0.0236546	0.0211325	0.0241703	0.0203004	0.019234
354.412	0.0195005	0.0378275									0.0236546	0.0211325	0.0241703	0.0203004	0.019234
355.412		0.0355649	0.0261254
355.412		0.0355649	0.0261254
356.044						0.022079	0.0184604
356.412		0.0307995	0.0308334		0.0204679
356.412		0.0307995	0.0308334		0.0204679
356.467									0.0287036	0.027693
357.044	0.0228319		0.0260623	0.0316494	0.0242433
357.412			0.0314981
357.467								0.0253065
358.044	0.0206704	0.0377801									0.0245951	0.0204109	0.0234722	0.0212356	0.020646
358.044	0.0206704	0.0377801									0.0245951	0.0204109	0.0234722	0.0212356	0.020646
359.044		0.0367165	0.0297292
359.044		0.0367165	0.0297292
359.673						0.0225983	0.0175676
360.044		0.0321082	0.0313367		0.0223307
360.044		0.0321082	0.0313367		0.0223307
360.095									0.0283304	0.0279683
360.673	0.0241388		0.0281015	0.0314939	0.0249338
361.044			0.027625
361.095								0.0251908
361.673	0.0214536	0.0400845									0.0219034	0.0213585	0.0227455	0.0198391	0.0199091
361.673	0.0214536	0.0400845									0.0219034	0.0213585	0.0227455	0.0198391	0.0199091
362.673		0.0370159	0.0304975
362.673		0.0370159	0.0304975
363.303						0.0205074	0.0157471
363.673		0.0339385	0.0310438		0.0231893
363.673		0.0339385	0.0310438		0.0231893
363.723									0.0288584	0.0277914
364.303	0.0232151		0.0254415	0.0319008	0.0251693
364.673			0.0290219
364.723								0.0258956
365.303	0.0210057	0.0391729									0.0212782	0.0198297	0.0192849	0.0191849	0.0182889
365.303	0.0210057	0.0391729									0.0212782	0.0198297	0.0192849	0.0191849	0.0182889
366.303		0.0394898	0.0303813
366.303		0.0394898	0.0303813
366.931						0.0187231	0.0136369
367.303		0.0328002	0.0324194		0.0218134
367.303		0.0328002	0.0324194		0.0218134
367.346									0.0300582	0.0306296
367.931	0.0220656		0.0246921	0.0312925	0.0234786
368.303			0.0312696
368.346								0.0260211
368.931	0.01795	0.0372932									0.0195488	0.0156622	0.0180937	0.0169989	0.0154652
368.931	0.01795	0.0372932									0.0195488	0.0156622	0.0180937	0.0169989	0.0154652
369.931		0.0371654	0.0286747
369.931		0.0371654	0.0286747
370.558						0.0152259	0.0125479
370.931		0.032303	0.0301719		0.0153311
370.931		0.032303	0.0301719		0.0153311
370.971									0.0291796	0.029451
371.558	0.0213052		0.0197102	0.0303711	0.0219101
371.931			0.0303579
371.971								0.0252428
372.558	0.0180049	0.0376063									0.0180893	0.0107727	0.0146747	0.0151778	0.0137445
372.558	0.0180049	0.0376063									0.0180893	0.0107727	0.0146747	0.0151778	0.0137445
373.558		0.037802	0.0274798
373.558		0.037802	0.0274798
374.181						0.0150466	0.010484
374.558		0.0326845	0.0306819		0.0214734
374.558		0.0326845	0.0306819		0.0214734
374.593									0.0299858	0.0289587
375.181	0.0189746		0.0203113	0.0290359	0.0207598
375.558			0.0259966
375.593								0.0258891
376.181	0.016478	0.0368104									0.0156564	0.00824583	0.0163021	0.0139907	0.01258
376.181	0.016478	0.0368104									0.0156564	0.00824583	0.0163021	0.0139907	0.01258
377.181		0.0369518	0.0271338
377.181		0.0369518	0.0271338
377.805						0.0127074	0.00925419
378.181		0.031207	0.0272502		0.0178995
378.181		0.031207	0.0272502		0.0178995
378.215									0.0299879	0.0284311
378.805	0.0166337		0.0226958	0.0277195	0.0186249
379.181			0.0273356
379.215								0.0251218
379.805	0.0143442	0.035002									0.01467	0.00768555	0.013781	0.0125645	0.0109698
379.805	0.0143442	0.035002									0.01467	0.00768555	0.013781	0.0125645	0.0109698
380.805		0.0349927	0.0243707
380.805		0.0349927	0.0243707
381.428						0.0130281	0.00923129
381.805		0.0294243	0.0283058		0.0175555
381.805		0.0294243	0.0283058		0.0175555
381.833									0.0294255	0.0282335
382.428	0.0163701		0.0227486	0.0275941	0.0197322
382.805			0.0247954
382.833								0.0242916
383.428	0.0147702	0.0379757									0.0142913	0.00831177	0.0153391	0.0129525	0.0106937
383.428	0.0147702	0.0379757									0.0142913	0.00831177	0.0153391	0.0129525	0.0106937
384.428		0.0382296	0.0256936
384.428		0.0382296	0.0256936
385.049						0.0146437	0.0101946
385.428		0.0313385	0.0285816		0.0125933
385.428		0.0313385	0.0285816		0.0125933
385.451									0.028808	0.0272085
386.049	0.0150767		0.025103	0.0277726	0.0207732
386.428			0.0263465
386.451								0.0246111
387.049	0.0118169	0.0384445									0.0135719	0.00726431	0.0159235	0.0120999	0.0111206
387.049	0.0118169	0.0384445									0.0135719	0.00726431	0.0159235	0.0120999	0.0111206
388.049		0.0358067	0.025403
388.049		0.0358067	0.025403
388.667						0.0134051	0.0108051
389.049		0.0310872	0.0281665		0.0183942
389.049		0.0310872	0.0281665		0.0183942
389.069									0.0306259	0.0280844
389.667	0.0147273		0.0190006	0.0285966	0.0190116
390.049			0.0268017
390.069								0.0241441
390.667	0.0112716	0.0375481									0.0132649	0.00720906	0.0162618	0.0138511	0.0115694
390.667	0.0112716	0.0375481									0.0132649	0.00720906	0.0162618	0.0138511	0.0115694
391.667		0.0366661	0.024863
391.667		0.0366661	0.024863
392.285						0.0153629	0.0118369
392.667		0.0314313	0.0295133		0.0157061
392.667		0.0314313	0.0295133		0.0157061
392.682									0.0306747	0.0294564
393.285	0.0148244		0.0227678	0.029719	0.0200208
393.667			0.0275584
393.682								0.0256154
394.285	0.0111656	0.0391281									0.0171206	0.00816951	0.0165047	0.0139235	0.0117229
394.285	0.0111656	0.0391281									0.0171206	0.00816951	0.0165047	0.0139235	0.0117229
395.285		0.0379708	0.0267618
395.285		0.0379708	0.0267618
395.902						0.0161302	0.0134842
396.285		0.0343475	0.0284555		0.0176375
396.285		0.0343475	0.0284555		0.0176375
396.297									0.0320352	0.0291732
396.902	0.015875		0.0195747	0.0321627	0.0224442
397.285			0.0221887
397.297								0.0263306
397.902	0.0133345	0.0412407									0.0176237	0.0107768	0.0206461	0.0150899	0.0145496
397.902	0.0133345	0.0412407									0.0176237	0.0107768	0.0206461	0.0150899	0.0145496
398.902		0.0385396	0.0275077
398.902		0.0385396	0.0275077
399.515						0.0205363	0.014393
399.902		0.0345328	0.0327795		0.0180927
399.902		0.0345328	0.0327795		0.0180927
399.91									0.0324289	0.0306896
400.515	0.0168696		0.02786	0.0334101	0.0235284
400.902			0.0278704
400.91								0.0269321
401.515	0.0151448	0.0437314									0.0207092	0.011469	0.0232136	0.0180194	0.0153798
401.515	0.0151448	0.0437314									0.0207092	0.011469	0.0232136	0.0180194	0.0153798
402.515		0.0437077	0.0312425
402.515		0.0437077	0.0312425
403.129						0.0220041	0.0175885
403.515		0.0375008	0.0310955		0.0200596
403.515		0.0375008	0.0310955		0.0200596
403.519									0.0334964	0.0302776
404.129	0.0186174		0.0300925	0.0359934	0.0252264
404.515			0.0293926
404.519								0.0276933
405.129	0.0161709	0.0454438									0.0236706	0.0145839	0.0254477	0.0187979	0.0186066
405.129	0.0161709	0.0454438									0.0236706	0.0145839	0.0254477	0.0187979	0.0186066
406.129		0.0439901	0.0335758
406.129		0.0439901	0.0335758
406.742						0.0256494	0.019128
407.129		0.0389184	0.0347648		0.022773				0.0351926	0.0325808
407.129		0.0389184	0.0347648		0.022773				0.0351926	0.0325808
407.742	0.0205284		0.0286744	0.037638	0.0264507
408.129			0.0314904					0.0294278
408.742	0.017361	0.0467638									0.0256088	0.0153903	0.02751	0.0207384	0.0198388
408.742	0.017361	0.0467638									0.0256088	0.0153903	0.02751	0.0207384	0.0198388
409.742		0.0471892	0.0332298
409.742		0.0471892	0.0332298
410.351						0.0279169	0.0218843
410.738									0.035897	0.0340056
410.742		0.0410744	0.0389316		0.0231385
410.742		0.0410744	0.0389316		0.0231385
411.351	0.0214768		0.0365016	0.0396634	0.0282179
411.738								0.0293678
411.742			0.0339015
412.351	0.018652	0.0500496									0.0294904	0.0180611	0.0279457	0.0231154	0.0218446
412.351	0.018652	0.0500496									0.0294904	0.0180611	0.0279457	0.0231154	0.0218446
413.351		0.0499664	0.0368993
413.351		0.0499664	0.0368993
413.961						0.0318344	0.0239032
414.343									0.0373097	0.0346577
414.351		0.0415254	0.0396395		0.019695
414.351		0.0415254	0.0396395		0.019695
414.961	0.0252773		0.0354093	0.0438564	0.0318203
415.343								0.0309876
415.351			0.0363869
415.961	0.0204489	0.0543951									0.0320517	0.0194637	0.0328123	0.0289906	0.0268531
415.961	0.0204489	0.0543951									0.0320517	0.0194637	0.0328123	0.0289906	0.0268531
416.961		0.0530017	0.0379423
416.961		0.0530017	0.0379423
417.569						0.0351766	0.0255967
417.949									0.0396269	0.0369681
417.961		0.0465232	0.0427359		0.0252473
417.961		0.0465232	0.0427359		0.0252473
418.569	0.0273651		0.035186	0.046642	0.0341085
418.949								0.0335309
418.961			0.0388504
419.569	0.0236561	0.056957									0.0351861	0.0227932	0.0347987	0.0291079	0.0295127
419.569	0.0236561	0.056957									0.0351861	0.0227932	0.0347987	0.0291079	0.0295127
420.569		0.0590415	0.0416051
420.569		0.0590415	0.0416051
421.174						0.0383175	0.0278393
421.553									0.0420937	0.0387637
421.569		0.0499818	0.046143		0.0285702
421.569		0.0499818	0.046143		0.0285702
422.174	0.0311801		0.0389748	0.0502072	0.0371005
422.553								0.0348185
422.569			0.0449515
423.174	0.0271461	0.0609139									0.0376499	0.0259151	0.0350795	0.0314985	0.0326203
423.174	0.0271461	0.0609139									0.0376499	0.0259151	0.0350795	0.0314985	0.0326203
424.174		0.0611618	0.0463015
424.174		0.0611618	0.0463015
424.779						0.0385854	0.0281046
425.154									0.0439313	0.04096
425.174		0.0544925	0.0488901		0.0332691
425.174		0.0544925	0.0488901		0.0332691
425.779	0.0323658		0.0409128	0.05278	0.0392476
426.154								0.0367859
426.174			0.0449814
426.779	0.0272468	0.0642162									0.0386112	0.0277743	0.0342167	0.0310327	0.0309254
426.779	0.0272468	0.0642162									0.0386112	0.0277743	0.0342167	0.0310327	0.0309254
427.779		0.0621553	0.0490269
427.779		0.0621553	0.0490269
428.384						0.0383787	0.0268096
428.756									0.0451893	0.0411781
428.779		0.0555459	0.0524278		0.0289585
428.779		0.0555459	0.0524278		0.0289585
429.384	0.0336302		0.0430787	0.053646	0.0387179
429.756								0.0382386
429.779			0.0466149
430.384	0.0283613	0.0644089									0.037691	0.0254218	0.0330078	0.0290923	0.0288394
430.384	0.0283613	0.0644089									0.037691	0.0254218	0.0330078	0.0290923	0.0288394
431.384		0.0642099	0.0471129
431.384		0.0642099	0.0471129
431.984						0.0367011	0.0259822
432.354									0.0450096	0.0422276
432.384		0.0571148	0.0522713		0.036198
432.384		0.0571148	0.0522713		0.036198
432.984	0.032555		0.045285	0.0524265	0.0380587
433.354								0.0365546
433.384			0.0487461
433.984	0.0282773	0.0642705									0.0368197	0.0251139	0.0321661	0.0280727	0.028139
433.984	0.0282773	0.0642705									0.0368197	0.0251139	0.0321661	0.0280727	0.028139
434.984		0.0631032	0.0484282
434.984		0.0631032	0.0484282
435.585						0.0351726	0.0249522
435.953									0.0434493	0.0406595
435.984		0.0565647	0.051385		0.0290126
435.984		0.0565647	0.051385		0.0290126
436.585	0.0311732		0.0450337	0.0523656	0.0378677
436.953								0.0367385
436.984			0.0455388
437.585	0.0266066	0.0637206									0.0359854	0.0231618	0.0313672	0.0272415	0.0274151
437.585	0.0266066	0.0637206									0.0359854	0.0231618	0.0313672	0.0272415	0.0274151
438.585		0.0656451	0.049588
438.585		0.0656451	0.049588
439.183						0.0345734	0.024033
439.55									0.0422975	0.0396074
439.585		0.0565574	0.0508196		0.0344102
439.585		0.0565574	0.0508196		0.0344102
440.183	0.0300606		0.0395439	0.0521037	0.0377804
440.55								0.0356957
440.585			0.0482261
441.183	0.025704	0.0632751									0.0343401	0.0232134	0.0315374	0.0278342	0.027127
441.183	0.025704	0.0632751									0.0343401	0.0232134	0.0315374	0.0278342	0.027127
442.183		0.0644263	0.0463392
442.183		0.0644263	0.0463392
442.782						0.0324563	0.022459
443.144									0.0431814	0.0399006
443.183		0.0573299	0.0524283		0.0317396
443.183		0.0573299	0.0524283		0.0317396
443.782	0.0291241		0.043005	0.0511483	0.0357043
444.144								0.0359629
444.183			0.0443904
444.782	0.0228052	0.062559									0.0332729	0.0191776	0.0280974	0.0254721	0.0248625
444.782	0.0228052	0.062559									0.0332729	0.0191776	0.0280974	0.0254721	0.0248625
445.782		0.0635625	0.0455643
445.782		0.0635625	0.0455643
446.379						0.029804	0.0212526
446.738									0.0415759	0.0373385
446.782		0.0544932	0.0481574		0.0288188
446.782		0.0544932	0.0481574		0.0288188
447.379	0.0273999		0.0437329	0.0489477	0.0345455
447.738								0.0345286
447.782			0.0441229
448.379	0.0234047	0.0608452									0.0314113	0.0183386	0.0275549	0.0246205	0.0245101
448.379	0.0234047	0.0608452									0.0314113	0.0183386	0.0275549	0.0246205	0.0245101
449.379		0.0609913	0.0435555
449.379		0.0609913	0.0435555
449.972						0.0286818	0.0205142
450.33									0.0404318	0.0372404
450.379		0.0535932	0.0469547		0.025835
450.379		0.0535932	0.0469547		0.025835
450.972	0.0264842		0.0403787	0.0474761	0.0323966
451.33								0.0330345
451.379			0.0441022
451.972	0.021623	0.059441									0.029291	0.0178826	0.028735	0.0246855	0.0221138
451.972	0.021623	0.059441									0.029291	0.0178826	0.028735	0.0246855	0.0221138
452.972		0.0596212	0.0419685
452.972		0.0596212	0.0419685
453.567						0.0270335	0.0198066
453.921									0.0398869	0.0369209
453.972		0.0532684	0.0465904		0.0277981
453.972		0.0532684	0.0465904		0.0277981
454.567	0.0241553		0.0340203	0.0464149	0.0308219
454.921								0.0326801
454.972			0.0408493
455.567	0.0195635	0.0579324									0.0281443	0.014552	0.024661	0.021695	0.0205561
455.567	0.0195635	0.0579324									0.0281443	0.014552	0.024661	0.021695	0.0205561
456.567		0.0576435	0.0424504
456.567		0.0576435	0.0424504
457.157						0.0251886	0.0181505
457.51									0.0381205	0.0350641
457.567		0.049218	0.0438414		0.0258484
457.567		0.049218	0.0438414		0.0258484
458.157	0.0233829		0.0375312	0.0447178	0.0301938
458.51								0.0316827
458.567			0.0409618
459.157	0.0190012	0.0569611									0.0274334	0.0150722	0.0257932	0.0221735	0.0191916
459.157	0.0190012	0.0569611									0.0274334	0.0150722	0.0257932	0.0221735	0.0191916
460.157		0.0565363	0.0402834
460.157		0.0565363	0.0402834
460.749						0.0241491	0.017774
461.099									0.0375291	0.0344351
461.157		0.0493381	0.0455888		0.0253009
461.157		0.0493381	0.0455888		0.0253009
461.749	0.022213		0.0363624	0.0433645	0.0299166
462.099								0.0308069
462.157			0.0389967
462.749	0.0179357	0.0549234									0.0266907	0.0142891	0.0259021	0.0211236	0.0197851
462.749	0.0179357	0.0549234									0.0266907	0.0142891	0.0259021	0.0211236	0.0197851
463.749		0.0555293	0.0394218
463.749		0.0555293	0.0394218
464.337						0.0235316	0.0172999
464.684									0.0368651	0.0346608
464.749		0.0489532	0.0449877		0.0261003
464.749		0.0489532	0.0449877		0.0261003
465.337	0.0196094		0.0353616	0.0432859	0.0291328
465.684								0.0306527
465.749			0.0378397
466.337	0.0167506	0.0552341									0.025295	0.0150449	0.0264463	0.0193095	0.01829
466.337	0.0167506	0.0552341									0.025295	0.0150449	0.0264463	0.0193095	0.01829
467.337		0.0553387	0.0393007
467.337		0.0553387	0.0393007
467.925						0.023709	0.0169172
468.27									0.036105	0.0336376
468.337		0.0469215	0.0438817		0.0253311
468.337		0.0469215	0.0438817		0.0253311
468.925	0.0197691		0.0347742	0.0432878	0.0296885
469.27								0.0295159
469.337			0.0379349
469.925	0.0164075	0.0536247									0.0243031	0.0137185	0.0255285	0.0201068	0.0186465
469.925	0.0164075	0.0536247									0.0243031	0.0137185	0.0255285	0.0201068	0.0186465
470.925		0.0544342	0.0367058
470.925		0.0544342	0.0367058
471.51						0.0238808	0.0174409
471.853									0.0351155	0.0328402
471.925		0.0469736	0.0404689		0.021849
471.925		0.0469736	0.0404689		0.021849
472.51	0.0196536		0.0326023	0.041503	0.0280483
472.853								0.0283852
472.925			0.0347428
473.51	0.0162824	0.0520966									0.0256409	0.0152212	0.0284517	0.0204413	0.0197162
474.51		0.0544227	0.0378834
475.096						0.0240656	0.0165473
475.436									0.0360836	0.0328675
475.51		0.0459174	0.0413821		0.0190981
476.096	0.0195147		0.0370429	0.041201	0.0287643
476.436								0.0286386
476.51			0.0343422
477.096	0.0150051	0.0538982									0.0263838	0.0147547	0.028583	0.0214286	0.0197308
477.096	0.0150051	0.0538982									0.0263838	0.0147547	0.028583	0.0214286	0.0197308
478.096		0.0544089	0.0370477
478.096		0.0544089	0.0370477
478.679						0.0254015	0.0195839
479.016									0.0356938	0.034711
479.096		0.0459699	0.0429156		0.0236457
479.096		0.0459699	0.0429156		0.0236457
479.679	0.0196819		0.0383589	0.0429229	0.0288077
480.016								0.0299989
480.096			0.0377328
480.679	0.0162337	0.05436									0.0270277	0.0178615	0.0316073	0.0229576	0.02064
480.679	0.0162337	0.05436									0.0270277	0.0178615	0.0316073	0.0229576	0.02064
481.679		0.0543629	0.0360596
481.679		0.0543629	0.0360596
482.262						0.0258158	0.0211053
482.596									0.0370129	0.0341505
482.679		0.0465624	0.0430627		0.0227205
482.679		0.0465624	0.0430627		0.0227205
483.262	0.0204338		0.0365602	0.0426253	0.0311926
483.596								0.0301324
483.679			0.0379849
484.262	0.0165992	0.0548181									0.027551	0.019259	0.0313006	0.0239473	0.0218941
484.262	0.0165992	0.0548181									0.027551	0.019259	0.0313006	0.0239473	0.0218941
485.262		0.055402	0.0369336
485.262		0.055402	0.0369336
485.841						0.0276335	0.0220877
486.174									0.0371928	0.035518
486.262		0.0468696	0.0436716		0.0229789
486.262		0.0468696	0.0436716		0.0229789
486.841	0.0230426		0.0357807	0.0441899	0.0305589
487.174								0.0312713
487.262			0.0385783
487.841	0.0190698	0.0561472									0.0291992	0.0191664	0.032797	0.0241478	0.0237242
487.841	0.0190698	0.0561472									0.0291992	0.0191664	0.032797	0.0241478	0.0237242
488.841		0.0545338	0.03909
488.841		0.0545338	0.03909
489.421						0.027687	0.0220964
489.751									0.0364599	0.03417
489.841		0.0477197	0.0452203		0.0257066
489.841		0.0477197	0.0452203		0.0257066
490.421	0.02365		0.0334305	0.0451806	0.0310747
490.751								0.0296597
490.841			0.0384803
491.421	0.0184809	0.0566616									0.0282967	0.0207011	0.0319674	0.024628	0.0244528
491.421	0.0184809	0.0566616									0.0282967	0.0207011	0.0319674	0.024628	0.0244528
492.421		0.0567043	0.0395791
492.421		0.0567043	0.0395791
492.998						0.0287291	0.0211703
493.326									0.037233	0.0344656
493.421		0.0482789	0.0450967		0.0272251
493.421		0.0482789	0.0450967		0.0272251
493.998	0.0234374		0.0352176	0.044813	0.0317695
494.326								0.0310008
494.421			0.0370701
494.998	0.0193277	0.0554619									0.0281037	0.0197703	0.0315085	0.0239796	0.0238643
494.998	0.0193277	0.0554619									0.0281037	0.0197703	0.0315085	0.0239796	0.0238643
495.998		0.0561121	0.0388971
495.998		0.0561121	0.0388971
496.575						0.0267155	0.0225179
496.9									0.0373672	0.0351578
496.998		0.0494505	0.0459656		0.0273552
496.998		0.0494505	0.0459656		0.0273552
497.575	0.0230832		0.0343125	0.0436225	0.0311634
497.9								0.0314861
497.998			0.0410112
498.575	0.0181586	0.0571079									0.027787	0.0189989	0.0317509	0.0238416	0.0239893
498.575	0.0181586	0.0571079									0.027787	0.0189989	0.0317509	0.0238416	0.0239893
499.575		0.0560941	0.0411557
499.575		0.0560941	0.0411557
500.149						0.0276056	0.0236432
500.472									0.0380488	0.0355371
500.575		0.0477618	0.0456794		0.0266065
500.575		0.0477618	0.0456794		0.0266065
501.149	0.0236237		0.0341858	0.0449989	0.0322859
501.472								0.0311615
501.575			0.0398817
502.149	0.0192555	0.058374									0.0298516	0.0197283	0.033113	0.0256122	0.024961
502.149	0.0192555	0.058374									0.0298516	0.0197283	0.033113	0.0256122	0.024961
503.149		0.0567998	0.0410627
503.149		0.0567998	0.0410627
503.724						0.0298578	0.0244108
504.044									0.0386992	0.0361166
504.149		0.0487582	0.0481564		0.0275858
504.149		0.0487582	0.0481564		0.0275858
504.724	0.0253897		0.0359397	0.0469517	0.0343393
505.044								0.0322753
505.149			0.0431606
505.724	0.0209321	0.0586622									0.0301313	0.0201534	0.0341692	0.0266789	0.0251307
505.724	0.0209321	0.0586622									0.0301313	0.0201534	0.0341692	0.0266789	0.0251307
506.724		0.0586187	0.0416815
506.724		0.0586187	0.0416815
507.295						0.0285029	0.0237474
507.613									0.0395034	0.0381509
507.724		0.049348	0.046875		0.0248276
507.724		0.049348	0.046875		0.0248276
508.295	0.0270184		0.0389291	0.0482524	0.0335662
508.613								0.033527
508.724			0.0431616
509.295	0.0211292	0.0600259									0.0302155	0.0221483	0.0322723	0.0263739	0.0268364
509.295	0.0211292	0.0600259									0.0302155	0.0221483	0.0322723	0.0263739	0.0268364
510.295		0.0582112	0.0421878
510.295		0.0582112	0.0421878
510.867						0.027064	0.0234966
511.18									0.0412791	0.0387443
511.295		0.0512403	0.0460338		0.0272468
511.295		0.0512403	0.0460338		0.0272468
511.867	0.0264758		0.0380711	0.0468073	0.0336094
512.18								0.034205
512.295			0.0431442
512.867	0.0220918	0.0588662									0.0286835	0.0216163	0.0308998	0.02627	0.0249039
512.867	0.0220918	0.0588662									0.0286835	0.0216163	0.0308998	0.02627	0.0249039
513.867		0.059033	0.0426737
513.867		0.059033	0.0426737
514.435						0.0258126	0.0212806
514.748									0.0408526	0.0385652
514.867		0.0496544	0.050575		0.0310285
514.867		0.0496544	0.050575		0.0310285
515.435	0.0262406		0.0392798	0.0463971	0.0333731
515.748								0.0340912
515.867			0.0437152
516.435	0.0216676	0.0586278									0.027554	0.0205119	0.0307087	0.0259204	0.0251025
516.435	0.0216676	0.0586278									0.027554	0.0205119	0.0307087	0.0259204	0.0251025
517.435		0.0590005	0.0406386
517.435		0.0590005	0.0406386
518.002						0.0238767	0.0199233
518.313									0.0406429	0.0389423
518.435		0.0499123	0.0468833		0.0285178
518.435		0.0499123	0.0468833		0.0285178
519.002	0.0253527		0.0309124	0.0467387	0.0322166
519.313								0.0336428
519.435			0.0432644
520.002	0.02056	0.0575389									0.0262869	0.0173073	0.0300213	0.0237366	0.0229076
520.002	0.02056	0.0575389									0.0262869	0.0173073	0.0300213	0.0237366	0.0229076
521.002		0.0566	0.0402344
521.002		0.0566	0.0402344
521.57						0.0231444	0.0190245
521.878									0.0395448	0.0381146
522.002		0.0500405	0.0452876		0.0251005
522.002		0.0500405	0.0452876		0.0251005
522.57	0.0240012		0.0309149	0.0445141	0.0316129
522.878								0.0326825
523.002			0.041648
523.57	0.0198832	0.0567799									0.0254374	0.0161189	0.029386	0.0222947	0.0218506
524.57		0.0558733	0.0400719
525.134						0.0217043	0.018651
525.439									0.0372504	0.0359968
525.57		0.0469746	0.0443869		0.0279936
526.134	0.0228024		0.0306492	0.0423232	0.0297591
526.439								0.0316791
526.57			0.0399975
527.134	0.0195876	0.0556691									0.0237879	0.0139146	0.0286745	0.0208889	0.0203491
527.134	0.0195876	0.0556691									0.0237879	0.0139146	0.0286745	0.0208889	0.0203491
528.134		0.0573738	0.0386179
528.134		0.0573738	0.0386179
528.699						0.0196167	0.0181692
529
529.134		0.0458759	0.0426441		0.0272973
529.134		0.0458759	0.0426441		0.0272973
529.699	0.0204648		0.0311809	0.039931	0.0278538
530
530.134			0.0374513
530.699	0.0165806	0.0524289									0.0214803	0.0120966	0.0290679	0.0208366	0.0176965
530.699	0.0165806	0.0524289									0.0214803	0.0120966	0.0290679	0.0208366	0.0176965
531.699		0.0520061	0.0353089
531.699		0.0520061	0.0353089
532.26						0.0180901	0.0171636
532.561									0.0339413	0.0323321
532.699		0.0431901	0.0404869		0.0220349
532.699		0.0431901	0.0404869		0.0220349
533.26	0.0181483		0.0308184	0.0383422	0.0270968
533.561								0.0285891
533.699			0.0366294
534.26	0.014207	0.0492974									0.0199115	0.01232	0.0287374	0.019978	0.0189107
535.26		0.0494151	0.0335932
535.82						0.0196893	0.0179897
536.118									0.0329763	0.0310395
536.26		0.0423214	0.0397144		0.0220195
536.82	0.0169638		0.0265648	0.0369548	0.0260377
537.118								0.0270397
537.26			0.0327283
537.82	0.013751	0.0476588									0.0209792	0.0121686	0.0285464	0.0201482	0.0189005
538.82		0.0483692	0.0314734
539.381						0.0199839	0.0180067
539.674									0.0318022	0.0313131
539.82		0.0426251	0.038691		0.0204444
540.381	0.0170387		0.0286477	0.0371159	0.0256349
540.674								0.0265483
540.82			0.0331486
541.381	0.0126912	0.0486832									0.0208636	0.0146574	0.0284171	0.0199426	0.0192529
541.381	0.0126912	0.0486832									0.0208636	0.0146574	0.0284171	0.0199426	0.0192529
542.381		0.04873	0.0321551
542.381		0.04873	0.0321551
542.938						0.0189342	0.0173711
543.231									0.0321334	0.031429
543.381		0.0395816	0.0382367		0.0202131
543.381		0.0395816	0.0382367		0.0202131
543.938	0.0172556		0.0285155	0.0375258	0.0259129
544.231								0.0266848
544.381			0.030945
544.938	0.0139023	0.0476782									0.0210006	0.0121902	0.0292931	0.0191328	0.0177019
544.938	0.0139023	0.0476782									0.0210006	0.0121902	0.0292931	0.0191328	0.0177019
545.938		0.0486571	0.0313951
545.938		0.0486571	0.0313951
546.494						0.0190168	0.0170813
546.785									0.0317183	0.0293736
546.938		0.0418876	0.0382501		0.0225733
546.938		0.0418876	0.0382501		0.0225733
547.494	0.0168776		0.0279225	0.0357671	0.0244109
547.785								0.0255435
547.938			0.0294429
548.494	0.0140965	0.0457933									0.0203027	0.0130155	0.0258138	0.0185271	0.0173365
548.494	0.0140965	0.0457933									0.0203027	0.0130155	0.0258138	0.0185271	0.0173365
549.494		0.0468243	0.0316951
549.494		0.0468243	0.0316951
550.051						0.0191118	0.0160687
550.337									0.0313753	0.0294852
550.494		0.0410004	0.0384156		0.0189302
550.494		0.0410004	0.0384156		0.0189302
551.051	0.0162439		0.0255583	0.0366127	0.0240856
551.337								0.0257071
551.494			0.033069
552.051	0.0133781	0.0469203									0.0214656	0.0158797	0.0263232	0.0191506	0.0183059
552.051	0.0133781	0.0469203									0.0214656	0.0158797	0.0263232	0.0191506	0.0183059
553.051		0.0463385	0.0333587
553.051		0.0463385	0.0333587
553.604						0.0212103	0.017547
553.89									0.0300941	0.0284426
554.051		0.0401063	0.0366462		0.0151128
554.051		0.0401063	0.0366462		0.0151128
554.604	0.0166826		0.0283857	0.0361878	0.0247298
554.89								0.0256212
555.051			0.032515
555.604	0.0128227	0.0474611									0.0213186	0.0155833	0.0277307	0.019528	0.0197207
555.604	0.0128227	0.0474611									0.0213186	0.0155833	0.0277307	0.019528	0.0197207
556.604		0.0451801	0.032324
556.604		0.0451801	0.032324
557.156						0.0218224	0.0188485
557.439									0.0291486	0.0264392
557.604		0.0406522	0.0355804		0.0225509
557.604		0.0406522	0.0355804		0.0225509
558.156	0.0169085		0.0257006	0.0364145	0.0263603
558.439								0.0242944
558.604			0.0316991
559.156	0.012355	0.0468888									0.0241498	0.018794	0.0268936	0.0199039	0.0195689
559.156	0.012355	0.0468888									0.0241498	0.018794	0.0268936	0.0199039	0.0195689
560.156		0.0478892	0.0311565
560.156		0.0478892	0.0311565
560.708						0.0241255	0.0193901
560.987									0.0291351	0.0287821
561.156		0.0410848	0.0368708		0.0204693
561.156		0.0410848	0.0368708		0.0204693
561.708	0.0168344		0.0293151	0.0373124	0.0257487
561.987								0.0247783
562.156			0.0317719
562.708	0.015072	0.0467112									0.0244725	0.0190496	0.0278558	0.0210807	0.0209087
562.708	0.015072	0.0467112									0.0244725	0.0190496	0.0278558	0.0210807	0.0209087
563.708		0.0477486	0.032284
563.708		0.0477486	0.032284
564.257						0.0225634	0.0182494
564.535									0.0286961	0.0275843
564.708		0.0406877	0.0384141		0.0224494
564.708		0.0406877	0.0384141		0.0224494
565.257	0.0169116		0.0305573	0.0364217	0.0248464
565.535								0.0232019
565.708			0.0339852
566.257	0.0134314	0.0474345									0.0224928	0.0191016	0.0273907	0.020121	0.0199761
566.257	0.0134314	0.0474345									0.0224928	0.0191016	0.0273907	0.020121	0.0199761
567.257		0.0461545	0.0312506
567.257		0.0461545	0.0312506
567.804						0.0228265	0.0194689
568.08									0.0276881	0.0270388
568.257		0.0393987	0.0380806		0.0183934
568.257		0.0393987	0.0380806		0.0183934
568.804	0.016868		0.0291167	0.036934	0.0260108
569.08								0.0233007
569.257			0.0314948
569.804	0.0151696	0.0481247									0.0239734	0.0208147	0.0275459	0.0203682	0.0204676
569.804	0.0151696	0.0481247									0.0239734	0.0208147	0.0275459	0.0203682	0.0204676
570.804		0.0469911	0.0334842
570.804		0.0469911	0.0334842
571.353						0.0223149	0.0175283
571.624									0.0268455	0.0255464
571.804		0.0393056	0.0375655		0.0212511
571.804		0.0393056	0.0375655		0.0212511
572.353	0.0164856		0.0277182	0.0360099	0.0245564
572.624								0.0222581
572.804			0.0320787
573.353	0.0138242	0.0452134									0.0232409	0.0182774	0.0286131	0.0194564	0.0195577
573.353	0.0138242	0.0452134									0.0232409	0.0182774	0.0286131	0.0194564	0.0195577
574.353		0.0458067	0.0326249
574.353		0.0458067	0.0326249
574.897						0.0214919	0.0169236
575.166									0.0266714	0.0257521
575.353		0.0381102	0.0377037		0.0199872
575.353		0.0381102	0.0377037		0.0199872
575.897	0.015843		0.0291141	0.0344091	0.0241717
576.166								0.0215864
576.353			0.0333945
576.897	0.0129306	0.0461901									0.0227506	0.0183276	0.0265599	0.0196542	0.0191422
576.897	0.0129306	0.0461901									0.0227506	0.0183276	0.0265599	0.0196542	0.0191422
577.897		0.0444474	0.0313946
577.897		0.0444474	0.0313946
578.441						0.0205514	0.0160059
578.709									0.0255977	0.0242333
578.897		0.0374169	0.0358552		0.0175406
578.897		0.0374169	0.0358552		0.0175406
579.441	0.0161777		0.0269724	0.0341707	0.0235979
579.709								0.0213293
579.897			0.0319561
580.441	0.0123739	0.0442436									0.0213184	0.0186817	0.0258068	0.018393	0.0180377
580.441	0.0123739	0.0442436									0.0213184	0.0186817	0.0258068	0.018393	0.0180377
581.441		0.0446235	0.0305879
581.441		0.0446235	0.0305879
581.983						0.019666	0.0163691
582.249									0.0254017	0.0236199
582.441		0.0381583	0.0354461		0.0190357
582.441		0.0381583	0.0354461		0.0190357
582.983	0.0148202		0.025348	0.0333299	0.0234006
583.249								0.0212067
583.441			0.0297247
583.983	0.0113381	0.0447221									0.0213498	0.0186298	0.024447	0.0178882	0.0186845
583.983	0.0113381	0.0447221									0.0213498	0.0186298	0.024447	0.0178882	0.0186845
584.983		0.0438333	0.0313162
584.983		0.0438333	0.0313162
585.526						0.0204936	0.0157095
585.787									0.0255428	0.0248475
585.983		0.0366738	0.0355289		0.019755
585.983		0.0366738	0.0355289		0.019755
586.526	0.0159073		0.0261182	0.0336594	0.0231046
586.787								0.0210802
586.983			0.0317343
587.526	0.0132435	0.0446691									0.019865	0.0158469	0.0232952	0.0175598	0.0195795
587.526	0.0132435	0.0446691									0.019865	0.0158469	0.0232952	0.0175598	0.0195795
588.526		0.0430413	0.0279352
588.526		0.0430413	0.0279352
589.065						0.0189653	0.0138972
589.324									0.0255205	0.0240286
589.526		0.0353368	0.0340624		0.0185804
589.526		0.0353368	0.0340624		0.0185804
590.065	0.014043		0.0282023	0.0322536	0.0225541
590.324								0.0208443
590.526			0.0292362
591.065	0.0102894	0.042598									0.0200846	0.0150604	0.0244473	0.0158487	0.0153766
591.065	0.0102894	0.042598									0.0200846	0.0150604	0.0244473	0.0158487	0.0153766
592.065		0.042629	0.0281663
592.065		0.042629	0.0281663
592.603						0.0181948	0.0144431
592.862									0.0252211	0.0240687
593.065		0.0365186	0.0331531		0.0172148
593.065		0.0365186	0.0331531		0.0172148
593.603	0.0151871		0.0249197	0.0316086	0.0220248
593.862								0.0209488
594.065			0.0299897
594.603	0.0106308	0.0423379									0.0197862	0.0136572	0.0227901	0.0163832	0.0163937
594.603	0.0106308	0.0423379									0.0197862	0.0136572	0.0227901	0.0163832	0.0163937
595.603		0.0426891	0.0282405
595.603		0.0426891	0.0282405
596.139						0.0175734	0.0132322
596.396									0.0250102	0.0238959
596.603		0.0346002	0.0332923		0.0198618
596.603		0.0346002	0.0332923		0.0198618
597.139	0.0149707		0.0238578	0.031059	0.02105
597.396								0.0210134
597.603			0.0283151
598.139	0.0112978	0.0419434									0.0188009	0.0150971	0.021347	0.0154774	0.0161434
598.139	0.0112978	0.0419434									0.0188009	0.0150971	0.021347	0.0154774	0.0161434
599.139		0.0413899	0.0300982
599.139		0.0413899	0.0300982
599.677						0.0166147	0.0136
599.929									0.0238263	0.0240702
600.139		0.0353685	0.0338475		0.0156383
600.139		0.0353685	0.0338475		0.0156383
600.677	0.0139919		0.0242693	0.0311516	0.0198144
600.929								0.020354
601.139			0.0263222
601.677	0.0111733	0.0399619									0.0172152	0.0141458	0.0218589	0.014634	0.0147575
601.677	0.0111733	0.0399619									0.0172152	0.0141458	0.0218589	0.014634	0.0147575
602.677		0.0423105	0.0276519
602.677		0.0423105	0.0276519
603.21						0.015611	0.0121857
603.46									0.0241503	0.0218378
603.677		0.034843	0.0324925		0.0168412
603.677		0.034843	0.0324925		0.0168412
604.21	0.0139056		0.0232123	0.0285556	0.0198824
604.46								0.0194557
604.677			0.0277598
605.21	0.0106796	0.0396202									0.0157476	0.0125995	0.0202029	0.0138986	0.0137372
606.21		0.0395827	0.0241495
606.743						0.0134426	0.0111612
606.99									0.0233504	0.0213159
607.21		0.0321886	0.0309506		0.0148662
607.743	0.0121978		0.023676	0.0278519	0.0182084
607.99								0.0188494
608.21			0.0274764
608.743	0.00936632	0.0385255									0.0153992	0.0115148	0.0175085	0.0120278	0.0118475
608.743	0.00936632	0.0385255									0.0153992	0.0115148	0.0175085	0.0120278	0.0118475
609.743		0.0383391	0.0265926
609.743		0.0383391	0.0265926
610.274						0.0122636	0.00971726
610.521									0.0219697	0.0203427
610.743		0.030981	0.0303539		0.0139642
610.743		0.030981	0.0303539		0.0139642
611.274	0.0105112		0.0257718	0.0269087	0.0167862
611.521								0.0182031
611.743			0.0243028
612.274	0.00836472	0.0367247									0.0145253	0.0110323	0.0181442	0.0113772	0.01051
612.274	0.00836472	0.0367247									0.0145253	0.0110323	0.0181442	0.0113772	0.01051
613.274		0.0367465	0.0233114
613.274		0.0367465	0.0233114
613.804						0.0123994	0.0114948
614.048									0.020518	0.0204021
614.274		0.0301861	0.0265658		0.0152344
614.274		0.0301861	0.0265658		0.0152344
614.804	0.00898707		0.0154326	0.0246418	0.0178171
615.048								0.0162062
615.274			0.0219884
615.804	0.00747594	0.0348831									0.0128007	0.00885649	0.0169949	0.0118469	0.0111964
615.804	0.00747594	0.0348831									0.0128007	0.00885649	0.0169949	0.0118469	0.0111964
616.804		0.0351057	0.021823
616.804		0.0351057	0.021823
617.334						0.0115607	0.01118
617.574									0.0206381	0.0201456
617.804		0.0284655	0.0275708		0.0131751
617.804		0.0284655	0.0275708		0.0131751
618.334	0.00927368		0.0184961	0.0244888	0.0167441
618.574								0.0166401
618.804			0.021548
619.334	0.00620233	0.032853									0.0129247	0.00944838	0.0170655	0.011534	0.0110104
619.334	0.00620233	0.032853									0.0129247	0.00944838	0.0170655	0.011534	0.0110104
620.334		0.034355	0.0207383
620.334		0.034355	0.0207383
620.861						0.0116003	0.00992305
621.098									0.021475	0.0182717
621.334		0.0272898	0.0244043		0.016031
621.334		0.0272898	0.0244043		0.016031
621.861	0.00871276		0.0161508	0.0231711	0.0165598
622.098								0.0164799
622.334			0.0217885
622.861	0.0069607	0.0329909									0.0120853	0.00839301	0.0156555	0.010678	0.00962263
622.861	0.0069607	0.0329909									0.0120853	0.00839301	0.0156555	0.010678	0.00962263
623.861		0.0330974	0.0192862
623.861		0.0330974	0.0192862
624.387						0.0113625	0.00830586
624.622									0.0192959	0.0182877
624.861		0.0247857	0.0248628		0.0131721
624.861		0.0247857	0.0248628		0.0131721
625.387	0.00854644		0.0167961	0.0234168	0.0158575
625.622								0.0158979
625.861			0.0199548
626.387	0.0060228	0.0321171									0.0137272	0.00924208	0.0155146	0.00977332	0.0100133
626.387	0.0060228	0.0321171									0.0137272	0.00924208	0.0155146	0.00977332	0.0100133
627.387		0.0334792	0.0208859
627.387		0.0334792	0.0208859
627.911						0.0109186	0.0096223
628.143									0.0195272	0.0194086
628.387		0.026253	0.0258922		0.0106968
628.387		0.026253	0.0258922		0.0106968
628.911	0.00821534		0.0193056	0.0229441	0.0144953
629.143								0.0165427
629.387			0.0201658
629.911	0.00623565	0.0314052									0.0113506	0.0100772	0.0147897	0.0101833	0.00878278
629.911	0.00623565	0.0314052									0.0113506	0.0100772	0.0147897	0.0101833	0.00878278
630.911		0.0325195	0.019226
630.911		0.0325195	0.019226
631.434						0.010431	0.00924941
631.666									0.0193877	0.0184807
631.911		0.0255275	0.0247911		0.00992534
631.911		0.0255275	0.0247911		0.00992534
632.434	0.00736755		0.0159677	0.0225538	0.0145253
632.666								0.0149514
632.911			0.0219848
633.434	0.00642076	0.0307851									0.0116373	0.0095878	0.0150989	0.0102743	0.00944643
633.434	0.00642076	0.0307851									0.0116373	0.0095878	0.0150989	0.0102743	0.00944643
634.434		0.0322564	0.019541
634.434		0.0322564	0.019541
634.955						0.0133065	0.0122681
635.185									0.0186601	0.0178268
635.434		0.0269673	0.0250978		0.0103024
635.434		0.0269673	0.0250978		0.0103024
635.955	0.00829154		0.0181365	0.022163	0.014767
636.185								0.0151508
636.434			0.021491
636.955	0.00642918	0.0302841									0.0121486	0.0136652	0.0168153	0.0124671	0.011504
636.955	0.00642918	0.0302841									0.0121486	0.0136652	0.0168153	0.0124671	0.011504
637.955		0.0315873	0.0194557
637.955		0.0315873	0.0194557
638.475						0.0128387	0.013457
638.703									0.019773	0.0197695
638.955		0.0249227	0.0235212		0.00915631
638.955		0.0249227	0.0235212		0.00915631
639.475	0.00929203		0.0190407	0.0222383	0.0154856
639.703								0.0150254
639.955			0.0181375
640.475	0.00808366	0.0303672									0.0134397	0.0146953	0.0166837	0.012763	0.0119493
640.475	0.00808366	0.0303672									0.0134397	0.0146953	0.0166837	0.012763	0.0119493
641.475		0.0314416	0.0211496
641.475		0.0314416	0.0211496
641.996						0.0128206	0.0110024
642.219									0.0192931	0.0188739
642.475		0.027682	0.0238667		0.01376
642.475		0.027682	0.0238667		0.01376
642.996	0.010083		0.015135	0.0230269	0.0169808
643.219								0.0157622
643.475			0.0191658
643.996	0.00777741	0.0313403									0.0135045	0.0137435	0.0179875	0.0126157	0.011174
643.996	0.00777741	0.0313403									0.0135045	0.0137435	0.0179875	0.0126157	0.011174
644.996		0.0311813	0.0193661
644.996		0.0311813	0.0193661
645.513						0.0127859	0.0110679
645.734									0.0176756	0.0184474
645.996		0.0253348	0.0243562		0.0139704
645.996		0.0253348	0.0243562		0.0139704
646.513	0.00952311		0.0196765	0.0232775	0.0166465
646.734								0.0148612
646.996			0.0222929
647.513	0.00761669	0.0314787									0.0141831	0.0120522	0.0162545	0.0123127	0.0109009
647.513	0.00761669	0.0314787									0.0141831	0.0120522	0.0162545	0.0123127	0.0109009
648.513		0.0311899	0.0219737
648.513		0.0311899	0.0219737
649.029						0.0133934	0.0104919
649.247									0.0173721	0.0168185
649.513		0.0269856	0.023507		0.0101514
649.513		0.0269856	0.023507		0.0101514
650.029	0.00846815		0.0181645	0.0224036	0.0157064
650.247								0.0136009
650.513			0.0208268
651.029	0.00712144	0.030734									0.0142025	0.0136683	0.016581	0.0117628	0.00983491
651.029	0.00712144	0.030734									0.0142025	0.0136683	0.016581	0.0117628	0.00983491
652.029		0.0314786	0.0193999
652.029		0.0314786	0.0193999
652.544						0.0131057	0.00973559
652.76									0.0161986	0.0159536
653.029		0.0246402	0.0261051		0.0121688
653.029		0.0246402	0.0261051		0.0121688
653.544	0.008722		0.0192201	0.0214564	0.0150821
653.76								0.0132442
654.029			0.0189467
654.544	0.00635015	0.029703									0.0141798	0.0150413	0.0167617	0.0100742	0.00924217
654.544	0.00635015	0.029703									0.0141798	0.0150413	0.0167617	0.0100742	0.00924217
655.544		0.0308844	0.018593
655.544		0.0308844	0.018593
656.057						0.0122634	0.00857546
656.271									0.0167697	0.0149019
656.544		0.0245392	0.0232155		0.0106402
656.544		0.0245392	0.0232155		0.0106402
657.057	0.00848681		0.0140681	0.0218242	0.0143697
657.271								0.0131877
657.544			0.0202986
658.057	0.00654007	0.0295721									0.0130692	0.012848	0.0146597	0.0107893	0.00943562
658.057	0.00654007	0.0295721									0.0130692	0.012848	0.0146597	0.0107893	0.00943562
659.057		0.0297796	0.0173487
659.057		0.0297796	0.0173487
659.569						0.0118508	0.00880723
659.78									0.015614	0.0146357
660.057		0.024506	0.021154		0.0129662
660.057		0.024506	0.021154		0.0129662
660.569	0.00771817		0.0167681	0.020496	0.0135576
660.78								0.0118785
661.057			0.0192444
661.569	0.00615883	0.0273148									0.0138597	0.0116619	0.0158739	0.0103929	0.0094693
661.569	0.00615883	0.0273148									0.0138597	0.0116619	0.0158739	0.0103929	0.0094693
662.569		0.0298347	0.0173792
662.569		0.0298347	0.0173792
663.08						0.0116752	0.00864017
663.288									0.0154587	0.0153516
663.569		0.0228983	0.0216372		0.011729
663.569		0.0228983	0.0216372		0.011729
664.08	0.00792922		0.0157056	0.0204609	0.0132554
664.288								0.0124329
664.569			0.0179822
665.08	0.00506156	0.0278365									0.0130557	0.0141912	0.0149792	0.0094054	0.00839856
666.08		0.0276629	0.0150367
666.589						0.00970372	0.00797205
666.795									0.0143423	0.0142513
667.08		0.0234267	0.0220103		0.0120552
667.589	0.00742512		0.014559	0.0190121	0.0124663
667.795								0.0121235
668.08			0.017316
668.589	0.00471043	0.025832									0.0110945	0.0128512	0.0151533	0.00987015	0.00830312
668.589	0.00471043	0.025832									0.0110945	0.0128512	0.0151533	0.00987015	0.00830312
669.589		0.0262899	0.0160953
669.589		0.0262899	0.0160953
670.097						0.00989046	0.00727462
670.301									0.0131449	0.0132302
670.589		0.0202779	0.0219061		0.00932974
670.589		0.0202779	0.0219061		0.00932974
671.097	0.00636254		0.0176196	0.0169393	0.0119677
671.301								0.0116886
671.589			0.0150256
672.097	0.00458629	0.0256394									0.0109229	0.0132766	0.0142926	0.00902903	0.00830072
672.097	0.00458629	0.0256394									0.0109229	0.0132766	0.0142926	0.00902903	0.00830072
673.097		0.025899	0.0159015
673.097		0.025899	0.0159015
673.604						0.00954255	0.00707428
673.805									0.013243	0.0144704
674.097		0.0207124	0.0201577		0.00950855
674.097		0.0207124	0.0201577		0.00950855
674.604	0.00568975		0.0142218	0.0167417	0.0109704
674.805								0.0114426
675.097			0.013137
675.604	0.00552136	0.0237529									0.0110225	0.0101689	0.0143177	0.00827326	0.0078268
675.604	0.00552136	0.0237529									0.0110225	0.0101689	0.0143177	0.00827326	0.0078268
676.604		0.0248822	0.0141449
676.604		0.0248822	0.0141449
677.109						0.00903878	0.00739169
677.308									0.0119344	0.0127834
677.604		0.0200884	0.0175297		0.00975948
677.604		0.0200884	0.0175297		0.00975948
678.109	0.00522132		0.01752	0.0158461	0.0116041
678.308								0.0104148
678.604			0.0127532
679.109	0.00358414	0.0236435									0.00940203	0.0117342	0.0134475	0.00755474	0.0065905
679.109	0.00358414	0.0236435									0.00940203	0.0117342	0.0134475	0.00755474	0.0065905
680.109		0.0226805	0.0139086
680.109		0.0226805	0.0139086
680.612						0.00908807	0.00645408
680.809									0.0113472	0.0125022
681.109		0.0201416	0.0187349		0.00561173
681.109		0.0201416	0.0187349		0.00561173
681.612	0.00444827		0.0128051	0.0159277	0.0108416
681.809								0.00938704
682.109			0.0132981
682.612	0.00287747	0.0223269									0.00903557	0.0106685	0.0129872	0.00843614	0.00604987
682.612	0.00287747	0.0223269									0.00903557	0.0106685	0.0129872	0.00843614	0.00604987
683.612		0.0227942	0.0144344
683.612		0.0227942	0.0144344
684.115						0.00817264	0.00621643
684.309									0.0115106	0.0121471
684.612		0.0177813	0.0164432		0.00437357
684.612		0.0177813	0.0164432		0.00437357
685.115	0.00470256		0.012259	0.014562	0.00930618
685.309								0.00874497
685.612			0.0126829
686.115	0.00318961	0.0214787									0.00826248	0.0122033	0.0121465	0.00817308	0.00761262
686.115	0.00318961	0.0214787									0.00826248	0.0122033	0.0121465	0.00817308	0.00761262
687.115		0.0208812	0.0141537
687.115		0.0208812	0.0141537
687.616						0.00798938	0.0069068
687.808									0.0116967	0.0112001
688.115		0.0161727	0.0169756		0.00838575
688.115		0.0161727	0.0169756		0.00838575
688.616	0.00508055		0.0129381	0.0135715	0.0101675
688.808								0.00963183
689.115			0.0124236
689.616	0.00306341	0.0195428									0.00905514	0.0104672	0.012145	0.00815688	0.00733605
689.616	0.00306341	0.0195428									0.00905514	0.0104672	0.012145	0.00815688	0.00733605
690.616		0.0187488	0.0116823
690.616		0.0187488	0.0116823
691.116						0.00844634	0.00843189
691.305									0.0119427	0.0112505
691.616		0.0166408	0.0148752		0.00926091
691.616		0.0166408	0.0148752		0.00926091
692.116	0.00558235		0.0110549	0.0134905	0.0109706
692.305								0.0095378
692.616			0.012022
693.116	0.0036083	0.020191									0.00814717	0.0138454	0.0134138	0.00822295	0.00974579
693.116	0.0036083	0.020191									0.00814717	0.0138454	0.0134138	0.00822295	0.00974579
694.116		0.0203497	0.0114531
694.116		0.0203497	0.0114531
694.614						0.00836507	0.0093868
694.801									0.0127115	0.0138119
695.116		0.0154502	0.0148773		0.00791706
695.116		0.0154502	0.0148773		0.00791706
695.614	0.0070739		0.0134766	0.0138501	0.0110041
695.801								0.0104449
696.116			0.0120111
696.614	0.00636809	0.0212633									0.00886174	0.0108759	0.013947	0.00951405	0.0103827
696.614	0.00636809	0.0212633									0.00886174	0.0108759	0.013947	0.00951405	0.0103827
697.614		0.0204936	0.0144956
697.614		0.0204936	0.0144956
698.111						0.00734771	0.00712871
698.296									0.0124893	0.012663
698.614		0.0148791	0.0144283		0.0081223
698.614		0.0148791	0.0144283		0.0081223
699.111	0.00852043		0.0108356	0.0132309	0.0106186
699.296								0.00978948
699.614			0.0115749
700.111	0.00757969	0.0189293									0.0075856	0.0118515	0.0117094	0.00834983	0.00826121
700.111	0.00757969	0.0189293									0.0075856	0.0118515	0.0117094	0.00834983	0.00826121
701.111		0.0192823	0.011016
701.111		0.0192823	0.011016
701.607						0.00655583	0.00721182
701.789									0.0117754	0.0119829
702.111		0.0158218	0.0141918		0.00679462
702.111		0.0158218	0.0141918		0.00679462
702.607	0.00639393		0.0130794	0.0122005	0.00963255
702.789								0.00984751
703.111			0.0136557
703.607	0.00693857	0.0186557									0.00701138	0.0106834	0.0103979	0.00725322	0.00807795
703.607	0.00693857	0.0186557									0.00701138	0.0106834	0.0103979	0.00725322	0.00807795
704.607		0.0176907	0.0107888
704.607		0.0176907	0.0107888
705.101						0.0058819	0.0061778
705.281									0.0109396	0.0119574
705.607		0.0141202	0.0120501		0.008065
705.607		0.0141202	0.0120501		0.008065
706.101	0.00539211		0.00980995	0.0122122	0.00913489
706.281								0.00810272
706.607			0.0107299
707.101	0.00439617	0.0178287									0.007206	0.0104453	0.0109487	0.00613068	0.00737523
707.101	0.00439617	0.0178287									0.007206	0.0104453	0.0109487	0.00613068	0.00737523
708.101		0.0174894	0.00996595
708.101		0.0174894	0.00996595
708.594						0.00725653	0.00723805
708.772									0.0102597	0.0103572
709.101		0.0134976	0.0134465		0.00782128
709.101		0.0134976	0.0134465		0.00782128
709.594	0.00524412		0.0116874	0.0114004	0.00809571
709.772								0.00923391
710.101			0.00879969
710.594	0.00333613	0.0165424									0.00594271	0.0109248	0.011168	0.00602629	0.00740501
710.594	0.00333613	0.0165424									0.00594271	0.0109248	0.011168	0.00602629	0.00740501
711.594		0.0166978	0.0122288
711.594		0.0166978	0.0122288
712.086						0.00626992	0.00732948
712.261									0.0106854	0.0116539
712.594		0.0134258	0.014416		0.00521254
712.594		0.0134258	0.014416		0.00521254
713.086	0.00699937		0.00674885	0.010803	0.0093675
713.261								0.00895263
713.594			0.0114053
714.086	0.00529246	0.0161636									0.00644457	0.0115384	0.010686	0.00819307	0.00833555
714.086	0.00529246	0.0161636									0.00644457	0.0115384	0.010686	0.00819307	0.00833555
715.086		0.0185211	0.0101554
715.086		0.0185211	0.0101554
715.576						0.00765634	0.00741279
715.749									0.0107038	0.0113993
716.086		0.0130721	0.0130718		0.00794383
716.086		0.0130721	0.0130718		0.00794383
716.576	0.00688381		0.0100909	0.0111703	0.00871796
716.749								0.00918497
717.086			0.00969957
717.576	0.00581659	0.0175594									0.00752888	0.0106529	0.0108439	0.00770815	0.00751285
717.576	0.00581659	0.0175594									0.00752888	0.0106529	0.0108439	0.00770815	0.00751285
718.576		0.0147167	0.0104492
718.576		0.0147167	0.0104492
719.065						0.00653401	0.00663665
719.235									0.0103306	0.0107388
719.576		0.0133787	0.0135429		0.00864882
719.576		0.0133787	0.0135429		0.00864882
720.065	0.00726862		0.0112093	0.0105006	0.00938264
720.235								0.0086757
720.576			0.00982218
721.065	0.00475644	0.0166665									0.00875392	0.0101259	0.00913677	0.00759067	0.00652754
721.065	0.00475644	0.0166665									0.00875392	0.0101259	0.00913677	0.00759067	0.00652754
722.065		0.0159859	0.0107814
722.065		0.0159859	0.0107814
722.553						0.00647337	0.00684713
722.721									0.0102387	0.010533
723.065		0.0125078	0.0126648		0.00801733
723.065		0.0125078	0.0126648		0.00801733
723.553	0.0058171		0.00854128	0.0108114	0.00780754
723.721								0.0077163
724.065			0.0117203
724.553	0.00454812	0.0165842									0.0081914	0.010116	0.00818856	0.0058198	0.00615821
724.553	0.00454812	0.0165842									0.0081914	0.010116	0.00818856	0.0058198	0.00615821
725.553		0.0155608	0.0103607
725.553		0.0155608	0.0103607
726.039						0.00624187	0.00664932
726.204									0.0093569	0.00997919
726.553		0.0124879	0.0126345		0.00957739
726.553		0.0124879	0.0126345		0.00957739
727.039	0.00499653		0.0129375	0.00977917	0.00799971
727.204								0.00797725
727.553			0.00982495
728.039	0.00520205	0.0146576									0.00693135	0.0107722	0.0105016	0.00629878	0.00597651
728.039	0.00520205	0.0146576									0.00693135	0.0107722	0.0105016	0.00629878	0.00597651
729.039		0.0153936	0.00728699
729.039		0.0153936	0.00728699
729.524						0.00745885	0.00609322
729.687									0.00872687	0.00913547
730.039		0.0112054	0.0104494		0.00548814
730.039		0.0112054	0.0104494		0.00548814
730.524	0.00534129		0.00820986	0.00998782	0.00724469
730.687								0.00781198
731.039			0.00956281
731.524	0.00477881	0.014704									0.00820266	0.00991017	0.00988667	0.00748227	0.00647239
731.524	0.00477881	0.014704									0.00820266	0.00991017	0.00988667	0.00748227	0.00647239
732.524		0.0130761	0.00869982
732.524		0.0130761	0.00869982
733.008						0.00724777	0.00828857
733.166									0.00844944	0.00828833
733.524		0.0107725	0.010991		0.00572787
733.524		0.0107725	0.010991		0.00572787
734.008	0.00518113		0.00697666	0.00981766	0.00771598
734.166								0.00753879
734.524			0.0111922
735.008	0.00440053	0.0151072									0.00864897	0.0120943	0.00950334	0.00623723	0.00754016
735.008	0.00440053	0.0151072									0.00864897	0.0120943	0.00950334	0.00623723	0.00754016
736.008		0.0131211	0.00907721
736.008		0.0131211	0.00907721
736.488						0.00753725	0.00896597
736.646									0.00873589	0.00929081
737.008		0.0117295	0.0116409		0.00747784
737.008		0.0117295	0.0116409		0.00747784
737.488	0.00658479		0.00773733	0.0094499	0.00791489
737.646								0.00676478
738.008			0.00795059
738.488	0.00551721	0.0139073									0.00895266	0.0115117	0.0116008	0.00749209	0.00822652
738.488	0.00551721	0.0139073									0.00895266	0.0115117	0.0116008	0.00749209	0.00822652
739.488		0.0145992	0.00882748
739.488		0.0145992	0.00882748
739.969						0.00730162	0.00752368
740.125									0.00845329	0.00847406
740.488		0.0108775	0.0113747		0.00682879
740.488		0.0108775	0.0113747		0.00682879
740.969	0.00647903		0.0113331	0.00893226	0.00775983
741.125								0.00708827
741.488			0.00721481
741.969	0.00482113	0.0131458									0.00786358	0.0111538	0.0109253	0.00889073	0.00690797
741.969	0.00482113	0.0131458									0.00786358	0.0111538	0.0109253	0.00889073	0.00690797
742.969		0.0119835	0.00706805
742.969		0.0119835	0.00706805
743.448						0.007017	0.00817222
743.602									0.00697991	0.00818506
743.969		0.0103836	0.0106942		0.00751934
743.969		0.0103836	0.0106942		0.00751934
744.448	0.00503698		0.00734227	0.00787509	0.00685372
744.602								0.00668495
744.969			0.00909358
745.448	0.0041568	0.0130688									0.00693916	0.014493	0.0119292	0.00774792	0.0069009
745.448	0.0041568	0.0130688									0.00693916	0.014493	0.0119292	0.00774792	0.0069009
746.448		0.011734	0.00786683
746.448		0.011734	0.00786683
746.926						0.00635213	0.00930903
747.078									0.00668464	0.00714139
747.448		0.00985494	0.00960459		0.00679755
747.448		0.00985494	0.00960459		0.00679755
747.926	0.00536523		0.00786722	0.00725255	0.00646348
748.078								0.0064839
748.448			0.00710322
748.926	0.00447619	0.0118954									0.00769178	0.012763	0.00997688	0.00645479	0.00607531
748.926	0.00447619	0.0118954									0.00769178	0.012763	0.00997688	0.00645479	0.00607531
749.926		0.0123405	0.00813325
749.926		0.0123405	0.00813325
750.403						0.00700051	0.0114144
750.552									0.00622909	0.00700497
750.926		0.00860629	0.00860281		0.00960542
750.926		0.00860629	0.00860281		0.00960542
751.403	0.00419769		0.00462041	0.00792785	0.00741979
751.552								0.00631402
751.926			0.00722821
752.403	0.00375761	0.0100851									0.00703824	0.0116076	0.0113064	0.00879289	0.00714431
752.403	0.00375761	0.0100851									0.00703824	0.0116076	0.0113064	0.00879289	0.00714431
753.403		0.0108931	0.00687938
753.403		0.0108931	0.00687938
753.879						0.00697664	0.0120187
754.023									0.00661843	0.00729988
754.403		0.00852184	0.00969705		0.00566044
754.403		0.00852184	0.00969705		0.00566044
754.879	0.004804		0.00576246	0.00716054	0.00702555
755.023								0.00529762
755.403			0.00589863
755.879	0.00397858	0.00992275									0.00721443	0.0136987	0.0112705	0.00931038	0.00730359
755.879	0.00397858	0.00992275									0.00721443	0.0136987	0.0112705	0.00931038	0.00730359
756.879		0.0102821	0.00646553
756.879		0.0102821	0.00646553
757.353						0.00527369	0.00951496
757.495									0.00631506	0.00683718
757.879		0.0070202	0.00843		0.00908826
757.879		0.0070202	0.00843		0.00908826
758.353	0.00382429		0.011088	0.00783268	0.00785563
758.495								0.00492365
758.879			0.00903539
759.353	0.00434002	0.00845916									0.00625887	0.0150103	0.00945674	0.00769734	0.00688591
759.353	0.00434002	0.00845916									0.00625887	0.0150103	0.00945674	0.00769734	0.00688591
760.353		0.00828984	0.00798752
760.353		0.00828984	0.00798752
760.824						0.00606484	0.00727546
760.966									0.00515045	0.00626324
761.353		0.00603474	0.00770886		0.0093858
761.353		0.00603474	0.00770886		0.0093858
761.824	0.00361439		0.00388235	0.00526588	0.00631763
761.966								0.00389548
762.353			0.00454049
762.824	0.00348977	0.00798143									0.00577829	0.010631	0.00752279	0.00533138	0.00462446
762.824	0.00348977	0.00798143									0.00577829	0.010631	0.00752279	0.00533138	0.00462446
763.824		0.00863762	0.00396576
763.824		0.00863762	0.00396576
764.295						0.00470577	0.00503225
764.435									0.00334243	0.00592831
764.824		0.00584674	0.00706259		0.00682661
764.824		0.00584674	0.00706259		0.00682661
765.295	0.00310923		0.00624247	0.00450977	0.00436215
765.435								0.00311065
765.824			0.00344673
766.295	0.00308465	0.00655673									0.00509183	0.0118417	0.0076506	0.0046968	0.00427461
766.295	0.00308465	0.00655673									0.00509183	0.0118417	0.0076506	0.0046968	0.00427461
767.295		0.00601111	0.00445589
767.295		0.00601111	0.00445589
767.766						0.00414027	0.00464906
767.903									0.00294105	0.00286531
768.295		0.005289	0.00484995		0.00530641
768.295		0.005289	0.00484995		0.00530641
768.766	0.00238534		0.00600808	0.00472902	0.00432188
768.903								0.00269304
769.295			0.00360295
769.766	0.00142064	0.00528157									0.00509241	0.0109476	0.00677799	0.00401608	0.00303389
769.766	0.00142064	0.00528157									0.00509241	0.0109476	0.00677799	0.00401608	0.00303389
770.766		0.00624459	0.00611766
770.766		0.00624459	0.00611766
771.234						0.00425997	0.00375935
771.367									0.00265589	0.00318976
771.766		0.00513491	0.0046189		0.00429077
771.766		0.00513491	0.0046189		0.00429077
772.234	0.00187004		0.00282227	0.00321592	0.00357684
772.367								0.00320761
772.766			0.00194521
773.234	0.00190107	0.00604531									0.00347642	0.00931852	0.00778623	0.00420811	0.00345855
773.234	0.00190107	0.00604531									0.00347642	0.00931852	0.00778623	0.00420811	0.00345855
774.234		0.00450893	0.00280819
774.234		0.00450893	0.00280819
774.702						0.00374512	0.00365145
774.832									0.0013994	0.00267143
775.234		0.00379107	0.00541173		0.00464226
775.234		0.00379107	0.00541173		0.00464226
775.702	0.00160145		0.00696188	0.00295765	0.0034803
775.832								0.00254558
776.234			0.00244512
776.702	0.00207938	0.00543799									0.00340851	0.00987136	0.00801552	0.00347156	0.00367132
776.702	0.00207938	0.00543799									0.00340851	0.00987136	0.00801552	0.00347156	0.00367132
777.702		0.00438291	0.00151055
777.702		0.00438291	0.00151055
778.166						0.00258537	0.0022217
778.296									0.00157526	0.00307635
778.702		0.00336811	0.00196934		#DIV/0!
778.702		0.00336811	0.00196934		#DIV/0!
779.166	0.00167274		0.00267909	0.00223091	0.00367288
779.296								0.00224257
779.702			0.00199765
780.166	0.001391	0.00492127									0.00513212	0.0116608	0.00818118	0.00421843	0.00302739
780.166	0.001391	0.00492127									0.00513212	0.0116608	0.00818118	0.00421843	0.00302739
781.166		0.00360955	0.00257844
781.166		0.00360955	0.00257844
781.631						0.00425001	0.00345167
781.759									0.0017123	0.00187816
782.166		0.0023521	0.0030946		0.00517009
782.166		0.0023521	0.0030946		0.00517009
782.631	0.00127366		0.00446639	0.00163608	0.00283111
782.759								0.00279557
783.166			0.00428809
783.631	0.00202535	0.00364204									0.00438133	0.0134289	0.00996286	0.00462244	0.00401929
783.631	0.00202535	0.00364204									0.00438133	0.0134289	0.00996286	0.00462244	0.00401929
784.631		0.00428413	0.00403976
784.631		0.00428413	0.00403976
785.094						0.00375841	0.00335317
785.218									0.00180474	0.00204212
785.631		0.00234312	0.0032788		0.00347014
785.631		0.00234312	0.0032788		0.00347014
786.094	0.00287949		0.00468354	0.00188182	0.0033237
786.218								0.00237759
786.631			#DIV/0!
787.094	0.00290948	0.00408211									0.00437754	0.0116662	0.00982194	0.00558578	0.00405415
787.094	0.00290948	0.00408211									0.00437754	0.0116662	0.00982194	0.00558578	0.00405415
788.094		0.00316451	0.00474379
788.094		0.00316451	0.00474379
788.557						0.00379329	0.00412668
788.678									0.00227396	0.00357841
789.094		0.0043872	0.00250315		0.00630536
789.094		0.0043872	0.00250315		0.00630536
789.557	0.00200629		#DIV/0!	0.00218337	0.0025945
789.678								0.00328035
790.094			0.00172172
790.557	0.00349217	0.00323351									0.00411953	0.011437	0.0117155	0.00517623	0.00405369
790.557	0.00349217	0.00323351									0.00411953	0.011437	0.0117155	0.00517623	0.00405369
791.557		0.00380671	0.00110171
791.557		0.00380671	0.00110171
792.015						0.00359339	0.0047494
792.136									0.00269408	0.00326658
792.557		0.00307922	0.00412383		0.00460319
792.557		0.00307922	0.00412383		0.00460319
793.015	0.00246532		0.00303516	0.00190623	0.00369906
793.136								0.00298393
793.557			0.00394636
794.015	0.00236436	0.00468899									0.00327286	0.0114894	0.0133891	0.00536367	0.00518896
794.015	0.00236436	0.00468899									0.00327286	0.0114894	0.0133891	0.00536367	0.00518896
795.015		0.00245555	0.00190676
795.015		0.00245555	0.00190676
795.475						0.00484755	0.0050276
795.593									0.00345093	0.00337872
796.015		0.00305141	0.00092167		0.00427232
796.015		0.00305141	0.00092167		0.00427232
796.475	0.00389852		0.00208469	0.00180425	0.00308286
796.593								0.00417642
797.015			0.00180236
797.475	0.00496998	0.00431397									0.00430415	0.0111167	0.0145771	0.00770699	0.00683364
797.475	0.00496998	0.00431397									0.00430415	0.0111167	0.0145771	0.00770699	0.00683364
798.475		0.00288036	0.000922015
798.475		0.00288036	0.000922015
798.933						0.00586932	0.00651162
799.047									0.00381284	0.0052716
799.475		0.00208304	0.00302649		0.00364885
799.475		0.00208304	0.00302649		0.00364885
799.933	0.00393837		0.00413914	0.00280528	0.0040418
800.047								0.00435283
800.475			0.00178916
800.933	0.00552124	0.00397473									0.00480489	0.0116522	0.017417	0.00750364	0.00717102
800.933	0.00552124	0.00397473									0.00480489	0.0116522	0.017417	0.00750364	0.00717102
801.933		0.00245834	0.00302252
801.933		0.00245834	0.00302252
802.388						0.00567074	0.00755565
802.502									0.00404146	0.00436796
802.933		0.00390388	0.0034426		0.00551471
802.933		0.00390388	0.0034426		0.00551471
803.388	0.00502518		0.00552606	0.00203428	0.00369569
803.502								0.00571269
803.933			0.00222361
804.388	0.00687072	0.00499022									0.00532547	0.0141962	0.0151901	0.00872199	0.00792372
804.388	0.00687072	0.00499022									0.00532547	0.0141962	0.0151901	0.00872199	0.00792372
805.388		0.00283987	0.00371282
805.388		0.00283987	0.00371282
805.844						0.00618417	0.0086937
805.955									0.00477269	0.0038716
806.388		0.0010701	0.000631688		0.00740119
806.388		0.0010701	0.000631688		0.00740119
806.844	0.00613664		0.00198309	0.00389337	0.00412988
806.955								0.00542649
807.388			0.000640722
807.844	0.00641806	0.00488888									0.00583145	0.0127265	0.0183092	0.00990473	0.00843992
807.844	0.00641806	0.00488888									0.00583145	0.0127265	0.0183092	0.00990473	0.00843992
808.844		0.00432347	0.00361475
808.844		0.00432347	0.00361475
809.298						0.00617024	0.00824761
809.405									0.00559959	0.00497147
809.844		0.00297093	0.00516695		0.00834086
809.844		0.00297093	0.00516695		0.00834086
810.298	0.00642331		0.00128631	0.00257724	0.00441732
810.405								0.00647518
810.844			0.0011273
811.298	0.00668639	0.0031382									0.00598556	0.0142946	0.0188727	0.00873754	0.00917828
811.298	0.00668639	0.0031382									0.00598556	0.0142946	0.0188727	0.00873754	0.00917828
812.298		0.00344891	0.00569064
812.298		0.00344891	0.00569064
812.751						0.00739928	0.0103691
812.855									0.00556133	0.00631044
813.298		0.00206106	0.00332744		0.00818102
813.298		0.00206106	0.00332744		0.00818102
813.751	0.00665716		0.00489422	0.0042068	0.00483559
813.855								0.00718555
814.298			0.00257923
814.751	0.00817873	0.00220245									0.00648813	0.013343	0.0196528	0.0108311	0.0107698
814.751	0.00817873	0.00220245									0.00648813	0.013343	0.0196528	0.0108311	0.0107698
815.751		0.00262768	0.00399849
815.751		0.00262768	0.00399849
816.2						0.00722018	0.0132667
816.304									0.0060532	0.00640541
816.751		0.00219921	0.00417537		0.00832462
816.751		0.00219921	0.00417537		0.00832462
817.2	0.00904178		0.00405705	0.00388418	0.00658738
817.304								0.00799935
817.751			0.00411127
818.2	0.00741329	0.00399579									0.00659875	0.0151252	0.0201231	0.0113955	0.0111338
818.2	0.00741329	0.00399579									0.00659875	0.0151252	0.0201231	0.0113955	0.0111338
819.2		0.00254286	0.0028243
819.2		0.00254286	0.0028243
819.651						0.00867753	0.0147351
819.75									0.00754896	0.00843435
820.2		0.00318722	0.00652441		0.00996692
820.2		0.00318722	0.00652441		0.00996692
820.651	0.00920503		0.00552551	0.00561276	0.00795528
820.75								0.00916501
821.2			0.00446168
821.651	0.0105875	0.0048505									0.00865698	0.0168542	0.0230833	0.0133693	0.0146074
821.651	0.0105875	0.0048505									0.00865698	0.0168542	0.0230833	0.0133693	0.0146074
822.651		0.0053846	0.00312255
822.651		0.0053846	0.00312255
823.099						0.0101117	0.0176787
823.197									0.00869978	0.0083355
823.651		0.00395771	0.00612585		0.0118646
823.651		0.00395771	0.00612585		0.0118646
824.099	0.0115877		0.00589004	0.00609883	0.00963481
824.197								0.00938594
824.651			0.00783727
825.099	0.0103924	0.00666738									0.00914276	0.0160639	0.0231377	0.0145645	0.0139349
825.099	0.0103924	0.00666738									0.00914276	0.0160639	0.0231377	0.0145645	0.0139349
826.099		0.00574902	0.00781292
826.099		0.00574902	0.00781292
826.545						0.0101188	0.0177156
826.642									0.00997262	0.0101225
827.099		0.00358024	0.00804058		0.0111891
827.099		0.00358024	0.00804058		0.0111891
827.545	0.0124464		0.00540268	0.00720633	0.00988802
827.642								0.0107684
828.099			0.00744831
828.545	0.013677	0.00672057									0.00893727	0.0175579	0.0263475	0.0157564	0.0158865
828.545	0.013677	0.00672057									0.00893727	0.0175579	0.0263475	0.0157564	0.0158865
829.545		0.0042755	0.00613697
829.545		0.0042755	0.00613697
829.991						0.0121317	0.0178047
830.084									0.0102498	0.0110304
830.545		0.00506799	0.00798592		0.0109053
830.545		0.00506799	0.00798592		0.0109053
830.991	0.0134312		0.00849016	0.00681535	0.00996027
831.084								0.011384
831.545			0.00735293
831.991	0.0131063	0.00673028									0.0103396	0.0199814	0.0261723	0.0165434	0.0166145
831.991	0.0131063	0.00673028									0.0103396	0.0199814	0.0261723	0.0165434	0.0166145
832.991		0.00513161	0.00873982
832.991		0.00513161	0.00873982
833.436						0.0119794	0.0179853
833.527									0.0112092	0.0106861
833.991		0.005705	0.00757651		0.0146309
833.991		0.005705	0.00757651		0.0146309
834.436	0.0141856		0.00936393	0.00734678	0.00953653
834.527								0.0122753
834.991			0.00609491
835.436	0.0153761	0.00656218									0.0110626	0.018273	0.0299174	0.0167291	0.0160751
835.436	0.0153761	0.00656218									0.0110626	0.018273	0.0299174	0.0167291	0.0160751
836.436		0.00443004	0.00895873
836.436		0.00443004	0.00895873
836.878						0.0123464	0.0195253
836.968									0.0115758	0.0115386
837.436		0.00556718	0.00782099		0.013782
837.436		0.00556718	0.00782099		0.013782
837.878	0.0141329		0.010176	0.00804824	0.0107962
837.968								0.0122618
838.436			0.00492904
838.878	0.0150101	0.00754078									0.0122834	0.0203696	0.0343979	0.018408	0.0184389
838.878	0.0150101	0.00754078									0.0122834	0.0203696	0.0343979	0.018408	0.0184389
839.878		0.0053258	0.00720229
839.878		0.0053258	0.00720229
840.32						0.0147098	0.0213384
840.406									0.0126358	0.0101605
840.878		0.00658967	0.00847981		0.0173886
840.878		0.00658967	0.00847981		0.0173886
841.32	0.0168217		0.0089126	0.0101899	0.0121669
841.406								0.0144292
841.878			0.00812687
842.32	0.0166962	0.0095698									0.013525	0.0231281	0.0376631	0.0212213	0.0197322
843.32		0.00683059	0.00941969
843.759						0.017272	0.0246439
843.845									0.0142809	0.0131347
844.32		0.00844282	0.0107802		0.0171848
844.759	0.0184348		0.00773204	0.0104025	0.0139788
844.845								0.0155213
845.32			0.00959021
845.759	0.0193588	0.0113574									0.014749	0.025909	0.0382628	0.0220073	0.023158
845.759	0.0193588	0.0113574									0.014749	0.025909	0.0382628	0.0220073	0.023158
846.759		0.00755254	0.0120959
846.759		0.00755254	0.0120959
847.199						0.0196335	0.0277615
847.28									0.0170063	0.0160807
847.759		0.00755001	0.0129486		0.0169655
847.759		0.00755001	0.0129486		0.0169655
848.199	0.0224455		0.0125061	0.0136314	0.0167993
848.28								0.0182571
848.759			0.0114454
849.199	0.0223543	0.0126407									0.0175493	0.0301233	0.0360446	0.0255455	0.0244712
849.199	0.0223543	0.0126407									0.0175493	0.0301233	0.0360446	0.0255455	0.0244712
850.199		0.0107749	0.0143266
850.199		0.0107749	0.0143266
850.637						0.0218421	0.0283109
850.716									0.0191297	0.0176787
851.199		0.0101854	0.0167044		0.0206837
851.199		0.0101854	0.0167044		0.0206837
851.637	0.0251877		0.0147891	0.0166362	0.0193298
851.716								0.0201024
852.199			0.0151766
852.637	0.0241344	0.0155452									0.0193772	0.0292005	0.0360314	0.0258993	0.0255608
852.637	0.0241344	0.0155452									0.0193772	0.0292005	0.0360314	0.0258993	0.0255608
853.637		0.0121576	0.0146355
853.637		0.0121576	0.0146355
854.072						0.0231068	0.0293522
854.149									0.0216612	0.0201343
854.637		0.0144498	0.0165071		0.0241788
854.637		0.0144498	0.0165071		0.0241788
855.072	0.0266822		0.0163845	0.0197472	0.0207304
855.149								0.0210331
855.637			0.0165419
856.072	0.0257728	0.0161456									0.0214661	0.029076	0.0352157	0.0280083	0.0266166
856.072	0.0257728	0.0161456									0.0214661	0.029076	0.0352157	0.0280083	0.0266166
857.072		0.0157994	0.0178646
857.072		0.0157994	0.0178646
857.508						0.023858	0.0272458
857.582									0.0224828	0.0213211
858.072		0.0163744	0.0185545		0.0221945
858.072		0.0163744	0.0185545		0.0221945
858.508	0.027704		0.0210996	0.0205502	0.0216798
858.582								0.022951
859.072			0.0206712
859.508	0.0268044	0.0193291									0.0222854	0.0312773	0.0319404	0.0274132	0.0259548
859.508	0.0268044	0.0193291									0.0222854	0.0312773	0.0319404	0.0274132	0.0259548
860.508		0.0178759	0.0198139
860.508		0.0178759	0.0198139
860.941						0.0263657	0.0268254
861.014									0.0231651	0.0219169
861.508		0.0166559	0.0215793		0.0250339
861.508		0.0166559	0.0215793		0.0250339
861.941	0.029533		0.0177997	0.0223944	0.0220379
862.014								0.0237839
862.508			0.0204516
862.941	0.0278596	0.0212278									0.0252336	0.0336368	0.0305839	0.0276186	0.0266129
862.941	0.0278596	0.0212278									0.0252336	0.0336368	0.0305839	0.0276186	0.0266129
863.941		0.0192634	0.0222001
863.941		0.0192634	0.0222001
864.374						0.0281136	0.0299361
864.443									0.0241672	0.0242691
864.941		0.0171169	0.0207183		0.0287566
864.941		0.0171169	0.0207183		0.0287566
865.374	0.0321266		0.0208223	0.0228683	0.0238349
865.443								0.024469
865.941			0.020304
866.374	0.0296697	0.0243103									0.0261201	0.0360783	0.0285294	0.0297962	0.0277327
866.374	0.0296697	0.0243103									0.0261201	0.0360783	0.0285294	0.0297962	0.0277327
867.374		0.0206972	0.0232153
867.374		0.0206972	0.0232153
867.803						0.0293655	0.0311654
867.873									0.0271658	0.0268161
868.374		0.020708	0.0229024		0.0270307
868.374		0.020708	0.0229024		0.0270307
868.803	0.0342314		0.0248301	0.0262326	0.0249358
868.873								0.0268174
869.374			0.0223576
869.803	0.0326844	0.0235982									0.029071	0.0346515	0.0290699	0.0306695	0.0293201
869.803	0.0326844	0.0235982									0.029071	0.0346515	0.0290699	0.0306695	0.0293201
870.803		0.0231112	0.026049
870.803		0.0231112	0.026049
871.234						0.030441	0.0321654
871.299									0.0300875	0.0289754
871.803		0.0230172	0.0264128		0.0282246
871.803		0.0230172	0.0264128		0.0282246
872.234	0.0382624		0.0264073	0.0283251	0.0281218
872.299								0.0293631
872.803			0.0256768
873.234	0.0350254	0.0280339									0.030763	0.0349423	0.0282797	0.0315275	0.0306132
873.234	0.0350254	0.0280339									0.030763	0.0349423	0.0282797	0.0315275	0.0306132
874.234		0.0245377	0.0289874
874.234		0.0245377	0.0289874
874.661						0.0303887	0.0322468
874.726									0.0306967	0.029048
875.234		0.0241833	0.0287073		0.0287081
875.234		0.0241833	0.0287073		0.0287081
875.661	0.0408358		0.0249959	0.0287671	0.0296274
875.726								0.0302231
876.234			0.0262363
876.661	0.0387013	0.0271828									0.0296542	0.0341915	0.0277459	0.0315187	0.0320815
876.661	0.0387013	0.0271828									0.0296542	0.0341915	0.0277459	0.0315187	0.0320815
877.661		0.0252979	0.0293939
877.661		0.0252979	0.0293939
878.089						0.0289056	0.0297273
878.149									0.0292096	0.0281012
878.661		0.0273992	0.0270055		0.0319264
878.661		0.0273992	0.0270055		0.0319264
879.089	0.0401879		0.0250541	0.0280983	0.0271891
879.149								0.0293542
879.661			0.0265023
880.089	0.0383686	0.0279921									0.0283232	0.0328079	0.0271396	0.0276017	0.0275538
880.089	0.0383686	0.0279921									0.0283232	0.0328079	0.0271396	0.0276017	0.0275538
881.089		0.0247272	0.0300438
881.089		0.0247272	0.0300438
881.516						0.0268038	0.0273268
881.573									0.0273261	0.0252604
882.089		0.0268171	0.0272611		0.0305915
882.089		0.0268171	0.0272611		0.0305915
882.516	0.0368949		0.0226511	0.0251624	0.0239528
882.573								0.0262533
883.089			0.0273839
883.516	0.0343844	0.0253451									0.0251754	0.0308488	0.0248611	0.0251574	0.0243962
883.516	0.0343844	0.0253451									0.0251754	0.0308488	0.0248611	0.0251574	0.0243962
884.516		0.0227206	0.0263315
884.516		0.0227206	0.0263315
884.939						0.0232968	0.0250688
884.994									0.0232624	0.0213038
885.516		0.0238907	0.0246607		0.0274918
885.516		0.0238907	0.0246607		0.0274918
885.939	0.0330106		0.0239081	0.0199842	0.0213459
885.994								0.0225237
886.516			0.0232392
886.939	0.0310234	0.0215021									0.0238058	0.0286033	0.0212321	0.0239872	0.0233688
886.939	0.0310234	0.0215021									0.0238058	0.0286033	0.0212321	0.0239872	0.0233688
887.939		0.0199205	0.0223359
887.939		0.0199205	0.0223359
888.363						0.0218013	0.0226907
888.416									0.0195455	0.0189013
888.939		0.0191398	0.0215159		0.0259624
888.939		0.0191398	0.0215159		0.0259624
889.363	0.0291284		0.017749	0.0182358	0.0182635
889.416								0.0194248
889.939			0.0221164
890.363	0.0282839	0.017936									0.0208519	0.0269071	0.0211575	0.0207797	0.0213848
890.363	0.0282839	0.017936									0.0208519	0.0269071	0.0211575	0.0207797	0.0213848
891.363		0.0137236	0.0206254
891.363		0.0137236	0.0206254
891.783						0.0200857	0.0204866
891.834									0.0160324	0.0162089
892.363		0.0162947	0.0173121		0.0247768
892.363		0.0162947	0.0173121		0.0247768
892.783	0.0253587		0.0150235	0.0148091	0.0156761
892.834								0.0172067
893.363			0.0168405
893.783	0.026015	0.0146127									0.0191068	0.0256175	0.0164261	0.0192287	0.0177032
893.783	0.026015	0.0146127									0.0191068	0.0256175	0.0164261	0.0192287	0.0177032
894.783		0.0105075	0.0168913
894.783		0.0105075	0.0168913
895.203						0.0178473	0.0191915
895.253									0.0139042	0.0130355
895.783		0.0142476	0.014633		0.0245187
895.783		0.0142476	0.014633		0.0245187
896.203	0.0220852		0.0163159	0.011745	0.0143983
896.253								0.015104
896.783			0.0139966
897.203	0.0215597	0.0112197									0.017174	0.0231689	0.0158027	0.0164886	0.0148649
897.203	0.0215597	0.0112197									0.017174	0.0231689	0.0158027	0.0164886	0.0148649
898.203		0.00843375	0.0128566
898.203		0.00843375	0.0128566
898.623						0.0168251	0.0180732
898.669									0.0118991	0.0122008
899.203		0.0115126	0.0114039		0.0211531
899.203		0.0115126	0.0114039		0.0211531
899.623	0.0211571		0.0113356	0.0103781	0.0122677
899.669								0.0140528
900.203			0.0153591
900.623	0.0211353	0.0100003									0.0151643	0.022366	0.0149891	0.0171733	0.0141524
900.623	0.0211353	0.0100003									0.0151643	0.022366	0.0149891	0.0171733	0.0141524
901.623		0.00767608	0.0105879
901.623		0.00767608	0.0105879
902.039						0.0171064	0.0169345
902.083									0.0112297	0.0114725
902.623		0.0118195	0.00982958		0.0175086
902.623		0.0118195	0.00982958		0.0175086
903.039	0.0191128		0.0110379	0.00914462	0.0122407
903.083								0.0131641
903.623			0.00981298
904.039	0.0188594	0.00705733									0.0160241	0.0221203	0.014997	0.0155106	0.0139214
904.039	0.0188594	0.00705733									0.0160241	0.0221203	0.014997	0.0155106	0.0139214
905.039		0.00514164	0.0108303
905.039		0.00514164	0.0108303
905.457						0.0163608	0.0178371
905.499									0.0104115	0.0107021
906.039		0.00739473	0.00917176		0.0193906
906.039		0.00739473	0.00917176		0.0193906
906.457	0.0191632		0.0116263	0.0089618	0.010987
906.499								0.0116492
907.039			0.0107055
907.457	0.0188726	0.0085428									0.0147154	0.0186614	0.0163131	0.0170947	0.0141572
907.457	0.0188726	0.0085428									0.0147154	0.0186614	0.0163131	0.0170947	0.0141572
908.457		0.00438176	0.0106186
908.457		0.00438176	0.0106186
908.871						0.0166672	0.0177368
908.91									0.0108917	0.011383
909.457		0.00807669	0.00824479		0.0190841
909.457		0.00807669	0.00824479		0.0190841
909.871	0.0190768		0.0108428	0.00982986	0.0114789
909.91								0.0124482
910.457			0.00794531
910.871	0.0200731	0.00755451									0.0158858	0.0212693	0.0178009	0.0161292	0.0160973
910.871	0.0200731	0.00755451									0.0158858	0.0212693	0.0178009	0.0161292	0.0160973
911.871		0.00545055	0.00787931
911.871		0.00545055	0.00787931
912.286						0.0160752	0.0183668
912.323									0.0120563	0.011802
912.871		0.00751217	0.00714143		0.020497
912.871		0.00751217	0.00714143		0.020497
913.286	0.0197704		0.0131733	0.0101165	0.0115728
913.323								0.0124043
913.871			0.00895101
914.286	0.0203093	0.006874									0.0162645	0.0194175	0.0169761	0.0151468	0.0154172
914.286	0.0203093	0.006874									0.0162645	0.0194175	0.0169761	0.0151468	0.0154172
915.286		0.00501258	0.0116987
915.286		0.00501258	0.0116987
915.697						0.0175343	0.0180973
915.732									0.0120311	0.0116371
916.286		0.00701885	0.00757235		0.0186714
916.286		0.00701885	0.00757235		0.0186714
916.697	0.0211268		0.0113142	0.0110146	0.0122063
916.732								0.0140458
917.286			0.0106369
917.697	0.0197559	0.00661267									0.0165022	0.0203404	0.0160591	0.0154152	0.0166202
917.697	0.0197559	0.00661267									0.0165022	0.0203404	0.0160591	0.0154152	0.0166202
918.697		0.00501945	0.009654
918.697		0.00501945	0.009654
919.109						0.0180346	0.0194856
919.142									0.013903	0.0130505
919.697		0.00854964	0.00824102		0.020724
919.697		0.00854964	0.00824102		0.020724
920.109	0.0225129		0.0139035	0.0111116	0.0129548
920.142								0.0149644
920.697			0.00976002
921.109	0.0222339	0.0119342									0.0162136	0.0218525	0.0179779	0.0168133	0.0169982
921.109	0.0222339	0.0119342									0.0162136	0.0218525	0.0179779	0.0168133	0.0169982
922.109		0.00573243	0.00928594
922.109		0.00573243	0.00928594
922.518						0.017734	0.0204962
922.549									0.0155492	0.0151802
923.109		0.00882839	0.00826007		0.0209648
923.109		0.00882839	0.00826007		0.0209648
923.518	0.0228857		0.00860846	0.0119942	0.013536
923.549								0.0158865
924.109			0.011352
924.518	0.0211774	0.00779441									0.0167703	0.0211999	0.0176692	0.0168728	0.0171467
924.518	0.0211774	0.00779441									0.0167703	0.0211999	0.0176692	0.0168728	0.0171467
925.518		0.00703494	0.0127988
925.518		0.00703494	0.0127988
925.926						0.0194969	0.0222536
925.954									0.0175406	0.0161503
926.518		0.0087552	0.00984592		0.0200772
926.518		0.0087552	0.00984592		0.0200772
926.926	0.0242655		0.0136983	0.0121621	0.014053
926.954								0.0184614
927.518			0.0136678
927.926	0.0238746	0.0106781									0.0182486	0.0225758	0.0158888	0.017757	0.0191863
927.926	0.0238746	0.0106781									0.0182486	0.0225758	0.0158888	0.017757	0.0191863
928.926		0.00648698	0.0144244
928.926		0.00648698	0.0144244
929.334						0.0228029	0.0242201
929.36									0.0190385	0.0171204
929.926		0.0105198	0.0129241		0.0224979
929.926		0.0105198	0.0129241		0.0224979
930.334	0.0261582		0.0121722	0.0153994	0.0166879
930.36								0.0197868
930.926			0.0104356
931.334	0.026959	0.0116093									0.0197643	0.0225214	0.0167945	0.0209445	0.0220877
931.334	0.026959	0.0116093									0.0197643	0.0225214	0.0167945	0.0209445	0.0220877
932.334		0.0111579	0.0153942
932.334		0.0111579	0.0153942
932.739						0.0243774	0.0273812
932.763									0.0213047	0.0214134
933.334		0.0124821	0.0127245		0.0261852
933.334		0.0124821	0.0127245		0.0261852
933.739	0.0290857		0.0184318	0.0173111	0.0180376
933.763								0.0224705
934.334			0.0118461
934.739	0.0277874	0.0149796									0.0218284	0.026535	0.0176148	0.0228745	0.0238771
934.739	0.0277874	0.0149796									0.0218284	0.026535	0.0176148	0.0228745	0.0238771
935.739		0.0121241	0.0173932
935.739		0.0121241	0.0173932
936.143						0.0302253	0.0287443
936.164									0.0250529	0.0240107
936.739		0.0144764	0.0164397		0.0250931
936.739		0.0144764	0.0164397		0.0250931
937.143	0.0336296		0.0231876	0.0218079	0.0217353
937.164								0.026003
937.739			0.017114
938.143	0.0317586	0.0186356									0.0268634	0.0286864	0.0180951	0.0256431	0.027529
938.143	0.0317586	0.0186356									0.0268634	0.0286864	0.0180951	0.0256431	0.027529
939.143		0.0158662	0.0216299
939.143		0.0158662	0.0216299
939.547						0.0382771	0.0346335
939.566									0.0321348	0.0309299
940.143		0.0173113	0.0194498		0.028769
940.143		0.0173113	0.0194498		0.028769
940.547	0.04148		0.0267095	0.0290923	0.0274228
940.566								0.0324626
941.143			0.0231773
941.547	0.0381606	0.0263196									0.0356903	0.0358103	0.0208956	0.0343553	0.0356309
941.547	0.0381606	0.0263196									0.0356903	0.0358103	0.0208956	0.0343553	0.0356309
942.547		0.0236327	0.0275789
942.547		0.0236327	0.0275789
942.948						0.0487584	0.0418759
942.965									0.0426272	0.0395807
943.547		0.0233429	0.0245204		0.0307244
943.547		0.0233429	0.0245204		0.0307244
943.948	0.0533848		0.0330241	0.0411788	0.0380349
943.965								0.041442
944.547			0.0290813
944.948	0.0462869	0.0381841									0.0443276	0.0473764	0.0255452	0.043471	0.0435861
944.948	0.0462869	0.0381841									0.0443276	0.0473764	0.0255452	0.043471	0.0435861
945.948		0.0325457	0.0408894
945.948		0.0325457	0.0408894
946.35						0.0539135	0.0471003
946.362									0.0540879	0.0499964
946.948		0.035937	0.0353523		0.04079
946.948		0.035937	0.0353523		0.04079
947.35	0.0660202		0.0443562	0.0539514	0.0461473
947.362								0.0529567
947.948			0.0374791
948.35	0.0582265	0.0488171									0.0528942	0.0555757	0.0284646	0.0493393	0.0495714
949.35		0.0453748	0.0479857
949.749						0.0594841	0.0505513
949.761									0.061462	0.0582661
950.35		0.0468323	0.0448205		0.050793
950.749	0.0757591		0.0507152	0.0596516	0.0533622
950.761								0.0592247
951.35			0.0524751
951.749	0.0686911	0.0583936									0.0574062	0.0579587	0.0299764	0.0517703	0.0534565
951.749	0.0686911	0.0583936									0.0574062	0.0579587	0.0299764	0.0517703	0.0534565
952.749		0.0554906	0.0564427
952.749		0.0554906	0.0564427
953.146						0.061066	0.0522294
953.156									0.0668725	0.0628339
953.749		0.0539418	0.0561721		0.0593838
953.749		0.0539418	0.0561721		0.0593838
954.146	0.0817634		0.0544809	0.0639898	0.0577464
954.156								0.0647793
954.749			0.0588179
955.146	0.0729452	0.0638827									0.0605847	0.0587988	0.0352927	0.0558346	0.054588
955.146	0.0729452	0.0638827									0.0605847	0.0587988	0.0352927	0.0558346	0.054588
956.146		0.0601357	0.0624386
956.146		0.0601357	0.0624386
956.542						0.0613459	0.0514798
956.549									0.0684138	0.0649425
957.146		0.0600236	0.0591906		0.0615282
957.146		0.0600236	0.0591906		0.0615282
957.542	0.08425		0.0587099	0.0678391	0.0577405
957.549								0.0659176
958.146			0.0660168
958.542	0.076339	0.0666315									0.060809	0.0621881	0.0333317	0.0538271	0.0543968
958.542	0.076339	0.0666315									0.060809	0.0621881	0.0333317	0.0538271	0.0543968
959.542		0.0624521	0.0631146
959.542		0.0624521	0.0631146
959.939						0.0563027	0.0464323
959.944									0.067895	0.064071
960.542		0.0650256	0.0631286		0.0626707
960.542		0.0650256	0.0631286		0.0626707
960.939	0.0842381		0.0589846	0.0647002	0.056838
960.944								0.0646396
961.542			0.0667554
961.939	0.0761917	0.0668476									0.057277	0.0599291	0.0307359	0.0512727	0.0491966
961.939	0.0761917	0.0668476									0.057277	0.0599291	0.0307359	0.0512727	0.0491966
962.939		0.0614003	0.064446
962.939		0.0614003	0.064446
963.332						0.0501602	0.0422375
963.335									0.0599097	0.0572788
963.939		0.0634768	0.0616853		0.0626577
963.939		0.0634768	0.0616853		0.0626577
964.332	0.0774943		0.0496495	0.0584834	0.0505229
964.335								0.0571784
964.939			0.0666594
965.332	0.0700868	0.0603601									0.0521565	0.055771	0.0279021	0.0455376	0.0444435
965.332	0.0700868	0.0603601									0.0521565	0.055771	0.0279021	0.0455376	0.0444435
966.332		0.0575332	0.0568357
966.332		0.0575332	0.0568357
966.724						0.0467178	0.0384407		0.0531636	0.0498457
967.332		0.0581593	0.0566433		0.0568282
967.332		0.0581593	0.0566433		0.0568282
967.724	0.0691153		0.0480622	0.0528559	0.0449872			0.0508863
968.332			0.0604474
968.724	0.0621117	0.0508053									0.0473565	0.0492092	0.026647	0.0420093	0.041831
968.724	0.0621117	0.0508053									0.0473565	0.0492092	0.026647	0.0420093	0.041831
969.724		0.0493	0.0514011
969.724		0.0493	0.0514011
970.113									0.0466713	0.0444497
970.117						0.0447461	0.0376389
970.724		0.0506447	0.0486676		0.0510594
970.724		0.0506447	0.0486676		0.0510594
971.113								0.0449682
[truncated: 6,855 more rows]

## Sheet: Patients
Pick	Patient 1	Patient 2	Patient 3	Patient 4	Patient 5	Patient 6	Patient 7	Patient 8	Patient 9	Patient 10	Patient 11	Patient 12	Patient 13	Patient 14	Patient 15
316.462											0.00926503	0.00945342	0.00734495	0.00676093	0.00956093
320.107											0.00911847	0.00915262	0.00971689	0.0101463	0.0106495
323.749											0.0117137	0.00929803	0.0103919	0.0112628	0.0114422
324.302						0.00736259	0.00187621	0.00352251	0.00372738	0.00528906
326.302	0.00307972	0.00373052	0.00271946	0.00313219	0.000529526
327.391											0.0123299	0.00929048	0.0099456	0.0133375	0.0120034
327.946						0.0094832	0.00469115	0.00488555	0.00541243	0.00598649
329.946	0.00502947	0.00722669	0.00423281	0.00582452	0.00246737
331.031											0.0141535	0.00995606	0.0149874	0.0157166	0.0138556
331.589						0.0102658	0.0112185	0.00910843	0.00642366	0.010883
333.589	0.0086332	0.00905898	0.00799616	0.00879168	0.00726205
334.667											0.0150927	0.0113298	0.0170166	0.0194402	0.01532
335.23						0.0141531	0.0141543	0.0122122	0.0103033	0.0112262
337.23	0.0113132	0.0113681	0.0101149	0.011442	0.00945997
338.305											0.0169441	0.0125306	0.0190132	0.0215913	0.0179699
338.869						0.0175734	0.0193942	0.0150114	0.0146456	0.0152976
340.869	0.0137886	0.0154391	0.0152225	0.0157259	0.00985306
341.94											0.0167512	0.0133183	0.0199456	0.0235052	0.0203371
342.506						0.0193192	0.0224205	0.0182916	0.0177668	0.018176
344.506	0.0157226	0.0176573	0.0187005	0.0187157	0.0149239
345.575											0.0197475	0.0148496	0.02242	0.0258687	0.0219186
346.142						0.0220085	0.0255959	0.0195772	0.017863	0.0218698
348.142	0.0181496	0.0199131	0.0216423	0.0207299	0.0193282
349.207											0.0202252	0.0144862	0.0223352	0.0264828	0.0223687
349.778						0.0199826	0.0287591	0.0227554	0.021928	0.0222301
351.778	0.0207227	0.019762	0.0232277	0.0240193	0.0178498
352.837											0.0213727	0.016572	0.0248515	0.0285572	0.0250402
353.412						0.0214338	0.0293173	0.0233645	0.0224914	0.0222826
355.412	0.0201906	0.0208114	0.0241785	0.0264341	0.0233121
356.467											0.0234656	0.0177923	0.0259541	0.0303372	0.0255033
357.044						0.0232327	0.031747	0.0241291	0.0219069	0.0227922
359.044	0.0205782	0.0200465	0.0242053	0.028103	0.0247062
360.095											0.0242422	0.0175228	0.026075	0.0308585	0.0258939
360.673						0.0227324	0.0322471	0.0240304	0.0229784	0.0224504
362.673	0.0186849	0.0199092	0.0238204	0.0262814	0.0228359
363.723											0.024437	0.0184067	0.0260988	0.0306863	0.027458
364.303						0.0212859	0.0302068	0.0234672	0.022926	0.0226136
366.303	0.0169882	0.0188102	0.0217029	0.0238072	0.0214337
367.346											0.0245329	0.0187575	0.0270319	0.0328939	0.0278167
367.931						0.0209846	0.0297761	0.0214949	0.0192327	0.0198513
369.931	0.0153078	0.0149531	0.0185386	0.0210883	0.0166687
370.971											0.0228971	0.0173267	0.0251595	0.0313359	0.0274013
371.558						0.0190775	0.0274313	0.0209848	0.0185948	0.0180051
373.558	0.011446	0.0127421	0.016578	0.019396	0.0131545
374.593											0.0249305	0.0169984	0.0268471	0.0323736	0.0273718
375.181						0.0178033	0.0292906	0.0186747	0.0156133	0.0175501
377.181	0.0106589	0.0117078	0.0143837	0.0177002	0.0134496
378.215											0.0229017	0.0153223	0.025108	0.0321793	0.0267005
378.805						0.0179598	0.0273362	0.0186191	0.0150728	0.0177471
380.805	0.00785229	0.0100113	0.0127926	0.0170421	0.0101141
381.833											0.0219002	0.0150134	0.0252807	0.0321302	0.0261421
382.428						0.0178564	0.0277097	0.018996	0.0147037	0.0177023
384.428	0.0084091	0.0109719	0.013081	0.0140386	0.00909854
385.451											0.0217066	0.0139442	0.0247686	0.0323775	0.025466
386.049						0.017313	0.0293817	0.0184638	0.013466	0.0174927
388.049	0.00896721	0.0092902	0.0135198	0.0156329	0.00975977
389.069											0.0227931	0.013548	0.0247501	0.033874	0.02609
389.667						0.019171	0.0294668	0.0193519	0.0139781	0.0178342
391.667	0.00980284	0.0111601	0.0131797	0.0164045	0.0104124
392.682											0.0231603	0.0147244	0.0269198	0.0340391	0.0264469
393.285						0.0184918	0.029758	0.0196768	0.0159327	0.0185884
395.285	0.009459	0.0109403	0.0154471	0.0180738	0.0135825
396.297											0.0243176	0.0149121	0.0267469	0.0352034	0.0282776
396.902						0.0219611	0.0327157	0.0208322	0.0175668	0.0189016
398.902	0.0116931	0.0138716	0.0169308	0.018649	0.0136063
399.91											0.0248049	0.0150386	0.0265833	0.0362104	0.0287054
400.515						0.0229662	0.0363486	0.0230372	0.0201748	0.0213568
402.515	0.014333	0.0157006	0.0191369	0.0223471	0.0183312
403.519											0.0259016	0.0153791	0.0281832	0.0369898	0.0283141
404.129						0.0242988	0.0373246	0.0244114	0.0205735	0.0223168
406.129	0.0163417	0.019204	0.0209602	0.0246549	0.0165735
407.129											0.027051	0.0167192	0.0300894	0.038605	0.0310379
407.742						0.0236665	0.0392382	0.0257888	0.0224838	0.0241382
409.742	0.0189833	0.0195528	0.0235409	0.0262971	0.019811
410.738											0.0292062	0.01729	0.0307165	0.0392285	0.0304434
411.351						0.0263689	0.0416034	0.0264974	0.0250483	0.0274224
413.351	0.0204077	0.021919	0.026668	0.0282579	0.0220011
414.343											0.0288611	0.0181085	0.0321586	0.041867	0.0325219
414.961						0.0301858	0.04799	0.031508	0.0276402	0.0294569
416.961	0.0247338	0.0260382	0.0305226	0.0313833	0.0279464
417.949											0.0308671	0.0210188	0.0337367	0.04293	0.0341736
418.569						0.0327246	0.0515282	0.0344933	0.0307402	0.0317766
420.569	0.0278029	0.0284252	0.0338134	0.0349874	0.0287196
421.553											0.0319161	0.0200867	0.0364723	0.044663	0.0353575
422.174						0.0351452	0.0542735	0.0363004	0.0322865	0.0346703
424.174	0.0292249	0.0303692	0.0355886	0.0369206	0.0326458
425.154											0.0329627	0.0220694	0.0378408	0.0471315	0.0368807
425.779						0.0339376	0.0547633	0.0394644	0.0347736	0.0364433
427.779	0.0298222	0.031315	0.0357894	0.0371829	0.0288247
428.756											0.0339901	0.0232578	0.0385396	0.0487835	0.0391539
429.384						0.0347978	0.0558027	0.0396027	0.0344592	0.03604
431.384	0.0294047	0.0293152	0.0359605	0.0362702	0.0322089
432.354											0.0329885	0.0221911	0.0380071	0.0478955	0.0382595
432.984						0.0352553	0.0567586	0.0374399	0.0334025	0.0349877
434.984	0.0284758	0.0286042	0.0346179	0.0337627	0.0296172
435.953											0.0326834	0.020297	0.0379276	0.0482629	0.0365301
436.585						0.0332969	0.0546292	0.0366568	0.0338234	0.0339207
438.585	0.0272775	0.0271272	0.0332089	0.0328102	0.0277434
439.55											0.0315955	0.0187523	0.0371641	0.0471331	0.0367539
440.183						0.0346784	0.0542456	0.0368514	0.0316996	0.0343366
442.183	0.0266833	0.0262548	0.0321881	0.0320841	0.024809
443.144											0.0312151	0.0210338	0.0357432	0.0473723	0.0374701
443.782						0.0319264	0.0515309	0.0346531	0.0295023	0.0330564
445.782	0.0234198	0.0248527	0.0303842	0.0315888	0.0253954
446.738											0.0302245	0.0192628	0.0341842	0.0452444	0.035682
447.379						0.0309574	0.0509583	0.0342551	0.0283425	0.0294392
449.379	0.022074	0.0235023	0.0286628	0.0306421	0.0260783
450.33											0.0287329	0.0185255	0.0355069	0.0446216	0.0346741
450.972						0.0301865	0.0499728	0.031895	0.0267579	0.0304824
452.972	0.0199554	0.0217571	0.0270949	0.0298677	0.0230576
453.921											0.0291818	0.0181805	0.0333158	0.0444257	0.0338062
454.567						0.0281448	0.0491603	0.0310982	0.0257203	0.0291205
456.567	0.0181313	0.0204361	0.0251904	0.0272397	0.0221652
457.51											0.0287187	0.0166061	0.0322193	0.0433359	0.0336496
458.157						0.0276281	0.0472912	0.0300253	0.0252486	0.0277046
460.157	0.0182187	0.0201654	0.0239276	0.0253648	0.0227821
461.099											0.0282431	0.0172312	0.0306975	0.0420234	0.0324853
461.749						0.0267694	0.0465775	0.0287187	0.0242815	0.0254024
463.749	0.0169216	0.0188165	0.0230419	0.0277438	0.0184337
464.684											0.0274079	0.0148829	0.0309669	0.0411198	0.0323054
465.337						0.0264023	0.0454859	0.0285935	0.0241629	0.0244252
467.337	0.0160652	0.0185711	0.0223541	0.0258325	0.0173842
468.27											0.0255941	0.0147425	0.0299469	0.0407262	0.0318297
468.925						0.0272744	0.0450633	0.0282047	0.0232261	0.0239952
470.925	0.0169335	0.0182595	0.0231482	0.0276377	0.0173194
471.853											0.026219	0.0148117	0.0297082	0.0401543	0.0303514
472.51						0.026263	0.043357	0.0271415	0.0224809	0.0230031
474.51	0.0177445	0.0172058	0.0230241	0.0290604	0.0178557
475.436											0.026085	0.0147477	0.0294249	0.0405481	0.030578
476.096						0.0257833	0.0454845	0.0274028	0.0237363	0.0238397
478.096	0.0171893	0.0206303	0.0237791	0.028401	0.0207794
479.016											0.0265874	0.0163907	0.0309634	0.0410784	0.0315339
479.679						0.0266644	0.0461281	0.0277382	0.0230492	0.0242101
481.679	0.0182906	0.0190981	0.0242974	0.0300985	0.0190747
482.596											0.028362	0.0172572	0.0312078	0.0416909	0.0326678
483.262						0.0277347	0.0460166	0.0288456	0.0244747	0.0265029
485.262	0.018513	0.0201263	0.025541	0.0318956	0.0216545
486.174											0.027829	0.0175909	0.0307083	0.0417543	0.0324251
486.841						0.0291566	0.0475102	0.0306385	0.0255156	0.0275308
488.841	0.0184137	0.0214167	0.0264297	0.032958	0.0235518
489.751											0.0269113	0.0168837	0.0312462	0.041895	0.0320557
490.421						0.0292506	0.0485859	0.0311835	0.0259485	0.0266618
492.421	0.0205371	0.0218281	0.0264824	0.0330081	0.0211247
493.326											0.0288271	0.0180793	0.0320208	0.0420091	0.0330803
493.998						0.0297175	0.0478667	0.0310412	0.0264357	0.0256073
495.998	0.0199984	0.0216361	0.0267332	0.0324937	0.0220417
496.9											0.0287047	0.0186592	0.0322027	0.0414999	0.0336917
497.575						0.0293306	0.0465312	0.0297594	0.0264753	0.0275466
499.575	0.0196473	0.021522	0.0260493	0.0322097	0.0243256
500.472											0.0294317	0.0182589	0.0322535	0.0422158	0.0331091
501.149						0.0307289	0.0480918	0.0313442	0.0271686	0.0283104
503.149	0.0219377	0.023551	0.0281779	0.0333236	0.0209455
504.044											0.0304678	0.020573	0.0320319	0.0424612	0.0346173
504.724						0.0317429	0.0486144	0.0334448	0.0281724	0.0286759
506.724	0.0212103	0.0242006	0.0290033	0.0360049	0.0257972
507.613											0.0311292	0.0207344	0.0338662	0.0440797	0.0354407
508.295						0.0319455	0.0493042	0.0331338	0.0282492	0.0289524
510.295	0.0228228	0.0251009	0.028755	0.0347747	0.0276542
511.18											0.0319655	0.0213337	0.0333817	0.0444332	0.0365104
511.867						0.0313976	0.0489583	0.0326474	0.0279349	0.0291486
513.867	0.0217821	0.0229851	0.0276487	0.0344464	0.0219281
514.748											0.0326974	0.0227301	0.035374	0.0446654	0.0377365
515.435						0.0306049	0.0476452	0.0320866	0.0267169	0.0283842
517.435	0.0203595	0.022752	0.0255637	0.0326427	0.0213464
518.313											0.0338386	0.0228498	0.0354149	0.0445835	0.0384697
519.002						0.0291689	0.0476994	0.0306304	0.0256533	0.0264947
521.002	0.0186562	0.0215368	0.0233849	0.0306756	0.0208847
521.878											0.0308999	0.0213851	0.0333674	0.0436911	0.0364391
522.57						0.0295249	0.0452303	0.0291709	0.0252865	0.026448
524.57	0.0173902	0.0194567	0.0219167	0.0289019	0.0197106
525.439											0.0293969	0.0199685	0.0318674	0.042292	0.0348128
526.134						0.0272725	0.0437158	0.028572	0.0232669	0.0238946
528.134	0.0154154	0.0182151	0.0203825	0.029157	0.0185114
529
529.699						0.0270353	0.0425395	0.0263701	0.020923	0.0234401
531.699	0.0137859	0.0168949	0.0200452	0.0291952	0.0177841
532.561											0.0276564	0.0154035	0.0289093	0.040246	0.0301009
533.26						0.0264843	0.0421337	0.0239018	0.019491	0.0213499
535.26	0.0134817	0.0160287	0.0189766	0.027723	0.0191337
536.118											0.0280618	0.0158689	0.0278115	0.0382207	0.0299368
536.82						0.0265742	0.0412854	0.0241661	0.0200497	0.0203654
538.82	0.0130482	0.0160999	0.0185954	0.0263293	0.0182844
539.674											0.0269061	0.0151596	0.0274648	0.0369732	0.0292642
540.381						0.0259376	0.0415511	0.0236065	0.0190048	0.0222819
542.381	0.0136909	0.0170559	0.0187889	0.0274644	0.0176258
543.231											0.026203	0.0152611	0.0261628	0.036625	0.0290598
543.938						0.0244871	0.0395865	0.0234795	0.0191931	0.0208655
545.938	0.0139611	0.0164081	0.0186411	0.0255505	0.0155939
546.785											0.0264155	0.0150092	0.027101	0.0364811	0.027985
547.494						0.0249013	0.0394935	0.0228006	0.0192843	0.0212697
549.494	0.0143672	0.0163791	0.0183349	0.0254261	0.0153555
550.337											0.0258048	0.0138193	0.0262706	0.0356302	0.0276663
551.051						0.0222347	0.039099	0.0236734	0.0193553	0.0203993
553.051	0.0141218	0.0172427	0.0179176	0.0249575	0.0180712
553.89											0.0255049	0.014994	0.0262464	0.0354515	0.0281577
554.604						0.0251771	0.0397817	0.0224519	0.0188646	0.0215679
556.604	0.0158155	0.017517	0.0192064	0.0258155	0.0145146
557.439											0.0240605	0.0134487	0.0257759	0.0343614	0.0269118
558.156						0.0247326	0.0410248	0.0237783	0.0206778	0.0213912
560.156	0.0168549	0.0174139	0.0205502	0.0276331	0.0155444
560.987											0.0248569	0.0136599	0.0264081	0.0339473	0.0270049
561.708						0.0255403	0.0406811	0.0238686	0.0199355	0.0219698
563.708	0.0174371	0.0192002	0.0208415	0.027054	0.0167931
564.535											0.0232854	0.0138811	0.0249396	0.0349069	0.0265515
565.257						0.0252444	0.0408931	0.0234982	0.0197611	0.0208325
567.257	0.0162781	0.0188096	0.0199625	0.0263626	0.0133204
568.08											0.0224575	0.0129022	0.0245646	0.033572	0.0257404
568.804						0.0255769	0.0417211	0.0242364	0.0219732	0.0214517
570.804	0.016119	0.01825	0.0211465	0.0284762	0.0182382
571.624											0.0213088	0.011515	0.0235512	0.0327077	0.0245831
572.353						0.0252769	0.0400743	0.0229262	0.0210333	0.0215154
574.353	0.016567	0.018271	0.0203741	0.0274398	0.0170409
575.166											0.0202278	0.0108909	0.0228414	0.0313165	0.0232559
575.897						0.0221062	0.0395934	0.0233674	0.0204997	0.0203685
577.897	0.0156072	0.0184199	0.019639	0.0264667	0.0173007
578.709											0.0199234	0.0115215	0.0225308	0.0310782	0.0236298
579.441						0.0218937	0.0394992	0.0225005	0.0196055	0.0207008
581.441	0.0162042	0.0158208	0.0195464	0.0253144	0.0160853
582.249											0.0198439	0.0106055	0.0227329	0.0305032	0.0227557
582.983						0.0232052	0.0383088	0.0219679	0.0198149	0.02043
584.983	0.0149907	0.0164415	0.0193771	0.0242517	0.0154638
585.787											0.0197157	0.0110095	0.0219756	0.0301461	0.0227229
586.526						0.0221259	0.0383198	0.0221783	0.0187269	0.020887
588.526	0.0160532	0.016145	0.0186211	0.0243264	0.0155527
589.324											0.0181151	0.0117067	0.0221438	0.0304248	0.022503
590.065						0.022064	0.0358025	0.0209059	0.0188098	0.0185573
592.065	0.0142659	0.0147522	0.0178553	0.0229811	0.0146728
592.862											0.0185644	0.0114363	0.0225932	0.031103	0.0224004
593.603						0.0206818	0.0354148	0.0212528	0.0179289	0.0181532
595.603	0.013387	0.0135385	0.0173274	0.0225654	0.0147203
596.396											0.0185632	0.0107636	0.0210352	0.0297013	0.0219526
597.139						0.0204632	0.0329058	0.0207342	0.017473	0.0181688
599.139	0.0127031	0.0143305	0.0166442	0.0212586	0.013416
599.929											0.0185417	0.0104559	0.0204931	0.0291012	0.0207242
600.677						0.0194757	0.0340974	0.0193102	0.0178348	0.0180909
602.677	0.0114631	0.0126678	0.0162548	0.0202652	0.0139713
603.46											0.0183519	0.0110666	0.0195293	0.0284078	0.0205602
604.21						0.0196652	0.0336306	0.0180779	0.0165636	0.0172332
606.21	0.0108583	0.0122414	0.0142209	0.0197615	0.0103523
606.99											0.0171665	0.00900147	0.0201026	0.0277168	0.0198392
607.743						0.016856	0.0294858	0.0172862	0.0140718	0.0159815
609.743	0.00909498	0.0104469	0.0135061	0.0175822	0.0104731
610.521											0.0162296	0.00811844	0.0179486	0.0260855	0.0190652
611.274						0.0148581	0.0285062	0.0173082	0.013569	0.0152248
613.274	0.00842863	0.0103015	0.0126992	0.0167131	0.00842161
614.048											0.0140013	0.0085199	0.0173903	0.0251705	0.0177656
614.804						0.0173258	0.0287121	0.0151178	0.013838	0.0132753
616.804	0.00830655	0.0104373	0.0112904	0.016783	0.00820008
617.574											0.0171342	0.00940974	0.0171784	0.0247282	0.0189792
618.334						0.0153964	0.0279937	0.0158617	0.0125986	0.0139629
620.334	0.0081915	0.00983023	0.0116422	0.0171159	0.00865777
621.098											0.0158152	0.00794397	0.0169668	0.0249267	0.0181719
621.861						0.0157485	0.0259235	0.015067	0.0128991	0.0133501
623.861	0.00858989	0.00841891	0.0108419	0.0155236	0.00498905
624.622											0.0144132	0.00776172	0.017322	0.0238948	0.0174168
625.387						0.0142897	0.0269698	0.0147702	0.0121507	0.0143546
627.387	0.00800179	0.00886432	0.0108532	0.0147576	0.00854021
628.143											0.0131921	0.00763065	0.0160136	0.0235364	0.0171054
628.911						0.0134054	0.0262322	0.0145187	0.0118936	0.011663
630.911	0.00715197	0.00709452	0.0100514	0.0140427	0.00914805
631.666											0.0135769	0.00767063	0.0163014	0.023678	0.0167694
632.434						0.01277	0.0256114	0.0132281	0.0113154	0.0120643
634.434	0.00705904	0.00810226	0.00944739	0.0154093	0.00937804
635.185											0.0147611	0.00779795	0.0159914	0.0226021	0.0166309
635.955						0.0150014	0.0264308	0.0142302	0.0114017	0.0149155
637.955	0.00916122	0.00909487	0.0111002	0.015729	0.00843995
638.703											0.0146205	0.00856099	0.016842	0.0228692	0.0192201
639.475						0.016221	0.0251825	0.015234	0.0131547	0.0132084
641.475	0.00912349	0.0106385	0.0120838	0.0168668	0.00738977
642.219											0.0154008	0.00968333	0.0168664	0.0231574	0.0178962
642.996						0.0175168	0.0253005	0.0153003	0.0129569	0.0136616
644.996	0.0104716	0.0110016	0.0119101	0.0155194	0.0106645
645.734											0.0141983	0.00829073	0.0161747	0.0223792	0.0168529
646.513						0.0141569	0.025222	0.0147365	0.0141395	0.0134524
648.513	0.0098024	0.00963081	0.011164	0.0162152	0.0106111
649.247											0.0125719	0.00744949	0.0151652	0.0213002	0.0156255
650.029						0.0148975	0.0261273	0.0155768	0.0136674	0.0127907
652.029	0.0108065	0.010146	0.0119287	0.016459	0.00659705
652.76											0.0127043	0.00788872	0.01412	0.0201701	0.0152171
653.544						0.0138186	0.0249652	0.0148735	0.0135771	0.0145863
655.544	0.00982152	0.00957478	0.0115413	0.0155124	0.00740439
656.271											0.0116987	0.00676705	0.0151793	0.0204509	0.014534
657.057						0.0136676	0.025222	0.0144207	0.0122728	0.0130805
659.057	0.00948707	0.0106655	0.0112064	0.0162001	0.0054073
659.78											0.012424	0.00739649	0.0145407	0.0196513	0.0142025
660.569						0.0134163	0.0248131	0.01336	0.0121229	0.0111374
662.569	0.00955189	0.0100684	0.0107778	0.0152577	0.00722777
663.288											0.011113	0.00782159	0.0137716	0.0191013	0.0140452
664.08						0.0147185	0.0223511	0.0124596	0.0119422	0.011446
666.08	0.00906695	0.00948715	0.0111212	0.0155953	0.00816072
666.795											0.0108653	0.00597508	0.0125163	0.0178622	0.0134057
667.589						0.0119515	0.0213835	0.0117985	0.0114219	0.0107166
669.589	0.00813408	0.00735753	0.0107883	0.0153007	0.00604215
670.301											0.0105719	0.0058078	0.0135285	0.0177662	0.0129885
671.097						0.0129167	0.0196494	0.0116239	0.0107538	0.00998562
673.097	0.00849021	0.00750721	0.00951185	0.0138366	0.00504062
673.805											0.0109551	0.00566186	0.0130164	0.016508	0.0130074
674.604						0.011643	0.01934	0.0108756	0.0105791	0.00999542
676.604	0.00726092	0.00732213	0.00887466	0.0134349	0.00537332
677.308											0.0079857	0.00510413	0.0125834	0.0155664	0.0108847
678.109						0.0101009	0.0182813	0.0107371	0.00998687	0.0096898
680.109	0.00708404	0.00740593	0.00857643	0.0140402	0.00561257
680.809											0.00919363	0.00560919	0.0118374	0.0151219	0.0124149
681.612						0.010814	0.0180731	0.0102609	0.00898665	0.00872838
683.612	0.00674491	0.00642782	0.00716377	0.0113616	0.00492557
684.309											0.00885881	0.00675819	0.01152	0.0160343	0.0108313
685.115						0.0103705	0.0175032	0.00793795	0.00958449	0.00803334
687.115	0.00624821	0.00621672	0.00646833	0.0115287	0.00298367
687.808											0.00933625	0.005513	0.0111202	0.0148768	0.0107802
688.616						0.00893176	0.017772	0.00897634	0.00888276	0.008446
690.616	0.00723646	0.00785212	0.00763914	0.011516	0.00454941
691.305											0.00920514	0.00710636	0.0113688	0.0152704	0.010931
692.116						0.0102945	0.0157388	0.00828994	0.00847229	0.00977497
694.116	0.00646417	0.00823605	0.00818317	0.0116993	0.0063524
694.801											0.0104015	0.00809409	0.011799	0.0146965	0.0120116
695.614						0.0111559	0.0157827	0.00865325	0.00897382	0.00892813
697.614	0.00649768	0.00957996	0.00766121	0.0111138	0.00956583
698.296											0.0116629	0.00767539	0.0112447	0.015973	0.0120387
699.111						0.0115822	0.0147569	0.0083611	0.00798913	0.00877782
701.111	0.00595191	0.00656969	0.00643269	0.0100251	0.00724797
701.789											0.0101311	0.00723311	0.0101004	0.0139868	0.0118198
702.607						0.00879436	0.0144405	0.00797489	0.00791983	0.00753753
704.607	0.00528418	0.00617307	0.00633281	0.0112696	0.00476685
705.281											0.00833296	0.00662803	0.0108938	0.0140005	0.011272
706.101						0.00932777	0.0134727	0.007603	0.00754347	0.00746961
708.101	0.00536802	0.00634515	0.00594538	0.00930763	0.00611863
708.772											0.00774965	0.00684975	0.0102914	0.0127374	0.00941802
709.594						0.00847963	0.0118601	0.00746094	0.00749828	0.00763957
711.594	0.00710405	0.00756755	0.00672513	0.00993055	0.00473406
712.261											0.00934367	0.0068571	0.00982495	0.0133835	0.0104173
713.086						0.00710226	0.0121073	0.00795795	0.00636414	0.00883335
715.086	0.00611785	0.00624785	0.00632874	0.00889352	0.00625845
715.749											0.00920547	0.00760719	0.0102872	0.0127009	0.00980128
716.576						0.00881671	0.0133141	0.00832199	0.00673298	0.00843523
718.576	0.00584478	0.00654281	0.00668387	0.00861203	0.00396609
719.235											0.0085669	0.00662787	0.00991529	0.0133899	0.00982477
720.065						0.00780749	0.0131332	0.0074573	0.00801159	0.00804645
722.065	0.0064149	0.00734809	0.00581992	0.0092488	0.00642681
722.721											0.00894093	0.0065578	0.00997294	0.0120146	0.00937961
723.553						0.00809393	0.0127344	0.00770771	0.00723524	0.00842265
725.553	0.0059761	0.00714985	0.00537041	0.00755986	0.00454548
726.204											0.0073617	0.00596605	0.00983997	0.01195	0.0076922
727.039						0.00907149	0.0113964	0.00724502	0.00751999	0.00713466
729.039	0.00542614	0.00576468	0.00646257	0.00856926	0.00391047
729.687											0.00704408	0.00561262	0.00919607	0.0113843	0.00817973
730.524						0.00931827	0.0110928	0.00629545	0.00806262	0.00832198
732.524	0.0057601	0.00618247	0.00590169	0.00649625	0.00582367
733.166											0.00742052	0.00604572	0.00782311	0.0104335	0.00794664
734.008						0.00838642	0.0117178	0.00674366	0.00837585	0.00749825
736.008	0.00721083	0.00709462	0.00600496	0.00872491	0.00825158
736.646											0.00712431	0.00619698	0.00867234	0.0106278	0.00826748
737.488						0.00956972	0.0117226	0.00779592	0.00900626	0.00751513
739.488	0.00768765	0.0073395	0.00667693	0.00963881	0.00765089
740.125											0.00765091	0.00658437	0.00788678	0.00913364	0.00751548
740.969						0.00746447	0.00944215	0.00671241	0.00709982	0.00955167
742.969	0.00678199	0.00769937	0.00589519	0.00708334	0.00580433
743.602											0.00754187	0.00564354	0.00786421	0.0104047	0.00742739
744.448						0.00784818	0.00980523	0.00605593	0.00682271	0.00618128
746.448	0.00708764	0.00658753	0.0057873	0.00792223	0.00426348
747.078											0.00634257	0.00667344	0.00687313	0.00834247	0.00711233
747.926						0.00793719	0.00939693	0.00605692	0.00724645	0.00721531
749.926	0.00720635	0.00736051	0.00599137	0.00703384	0.00584619
750.552											0.00685514	0.00507779	0.00574565	0.00709304	0.00620258
751.403						0.00856711	0.00847251	0.00596355	0.008578	0.00704338
753.403	0.00654949	0.0082656	0.00552269	0.00774646	0.00484817
754.023											0.00654868	0.00567386	0.00679319	0.00802134	0.00632856
754.879						0.00899096	0.00683344	0.0066685	0.00720671	0.00727488
756.879	0.0071199	0.00743284	0.00491151	0.00807621	0.00451614
757.495											0.00719287	0.00634387	0.00771526	0.00747285	0.00710476
758.353						0.00909099	0.00671072	0.005834	0.00716148	0.00617167
760.353	0.00639994	0.00636009	0.00423055	0.00526804	0.00252438
760.966											0.00561056	0.00568832	0.00620844	0.00668117	0.00520468
761.824						0.00749756	0.00640381	0.00556887	0.00568717	0.00497628
763.824	0.00546153	0.00561667	0.00376726	0.00640111	0.00465734
764.435											0.00403994	0.0036136	0.00484846	0.00557287	0.00508735
765.295						0.00587292	0.00524519	0.0047968	0.00604191	0.00420364
767.295	0.00612449	0.00460106	0.00320422	0.00588981	0.00194628
767.903											0.00290218	0.00250756	0.00416628	0.00348162	0.00379236
768.766						0.00349293	0.00511591	0.00369212	0.00472139	0.00477552
770.766	0.00436243	0.00580157	0.00288316	0.00438341	0.000735679
771.367											0.00227939	0.00265193	0.00466702	0.00344339	0.00271677
772.234						0.00539325	0.00349927	0.00272308	0.00569373	0.0040193
774.234	0.00550839	0.00476304	0.00381448	0.0053271	0.00120632
774.832											0.00260194	0.00324862	0.00325106	0.00334214	0.00234674
775.702						0.00342403	0.00412871	0.00234987	0.00416165	0.0032043
777.702	0.00556609	0.00476169	0.00256965	0.00533259	0.00191417
778.296											0.00267069	0.0034613	0.00407301	0.00262929	0.00248173
779.166						0.00505308	0.00281155	0.00261947	0.00398129	0.00354826
781.166	0.00486677	0.00486276	0.00311197	0.00593902	0.00441558
781.759											0.00292716	0.00362204	0.00360693	0.00268908	0.00328054
782.631						0.003933	0.00341526	0.00223297	0.00369665	0.00452578
784.631	0.00495495	0.00465023	0.00321719	0.00588792	0.000377909
785.218											0.00403704	0.00463176	0.003643	0.00327219	0.00357931
786.094						0.0051886	0.00184217	0.00273407	0.00429337	0.00457253
788.094	0.00571202	0.00614945	0.00327088	0.00589808	0.00258274
788.678											0.00424923	0.00422539	0.00368508	0.00249846	0.00297908
789.557						0.00450957	0.00266769	0.00267989	0.00362461	0.00361081
791.557	0.00513082	0.00623323	0.00350714	0.00658251	0.00119527
792.136											0.00524685	0.00594237	0.00427853	0.0024443	0.00347323
793.015						0.00505348	0.00242366	0.00291054	0.003977	0.00439058
795.015	0.00664583	0.00674759	0.00377259	0.00739252	0.00144105
795.593											0.00661608	0.0061574	0.00398938	0.00330639	0.00522135
796.475						0.00468893	0.00264976	0.00356564	0.00517234	0.00486341
798.475	0.00548025	0.00678748	0.00375663	0.00701574	0.00257526
799.047											0.00890982	0.00751403	0.00502825	0.00391067	0.00516183
799.933						0.00654315	0.00167549	0.00294467	0.00430597	0.00520667
801.933	0.00607392	0.00762713	0.00510673	0.00879394	0.00427416
802.502											0.00818901	0.00870547	0.00544981	0.0042147	0.00604355
803.388						0.00729641	0.00314011	0.00345583	0.00543153	0.00522659
805.388	0.00695631	0.00909572	0.005485	0.00982827	0.00438002
805.955											0.00882056	0.00856805	0.00531349	0.00407861	0.00647661
806.844						0.00894987	0.00249511	0.00478917	0.00571893	0.00554628
808.844	0.00665716	0.00978897	0.00737786	0.010177	0.00703758
809.405											0.00908804	0.00985505	0.00614926	0.00377876	0.00729205
810.298						0.00928614	0.00315449	0.00385584	0.00600759	0.00690438
812.298	0.00890683	0.00994437	0.00674292	0.0103768	0.00639078
812.855											0.0105457	0.010688	0.00704101	0.00455359	0.00817039
813.751						0.0101907	0.00232902	0.00464596	0.00648778	0.00725371
815.751	0.00855409	0.0111387	0.0068084	0.0116815	0.00619106
816.304											0.010681	0.0118373	0.00756503	0.00562289	0.00855271
817.2						0.0106247	0.00420088	0.00480147	0.00801082	0.00812437
819.2	0.0100214	0.01285	0.00834207	0.0140107	0.00816238
819.75											0.0129857	0.0131025	0.00825913	0.00657074	0.00953453
820.651						0.0121865	0.00335004	0.00693213	0.00953555	0.00816549
822.651	0.0104506	0.0140869	0.00968035	0.0154694	0.0104373
823.197											0.0142186	0.0141271	0.00884494	0.00722112	0.0111277
824.099						0.0146879	0.00407842	0.00847023	0.0100983	0.0102851
826.099	0.0129021	0.0164652	0.0109226	0.0172105	0.0161016
826.642											0.01534	0.015408	0.00965466	0.00766185	0.0124023
827.545						0.0144179	0.00327359	0.00898876	0.0104566	0.0108641
829.545	0.0135297	0.0168064	0.0110117	0.0175107	0.0123909
830.084											0.0161604	0.0152374	0.0108309	0.00839571	0.012694
830.991						0.015845	0.00577418	0.00902805	0.0120003	0.0109063
832.991	0.0140927	0.0174002	0.0130539	0.0184637	0.0173599
833.527											0.0158214	0.0169867	0.0104866	0.00887761	0.0130259
834.436						0.014546	0.00606943	0.00906777	0.0117661	0.011424
836.436	0.0146005	0.0171009	0.0147051	0.0221872	0.02276
836.968											0.0166883	0.0182981	0.0111648	0.00899531	0.0134349
837.878						0.0158956	0.00436063	0.00854827	0.0114218	0.0135136
839.878	0.0162923	0.0184148	0.0170886	0.0289057	0.0271427
840.406											0.0178944	0.0194263	0.0112749	0.00998551	0.0148968
841.32						0.0162182	0.00782374	0.0111849	0.0148816	0.0139264
843.32	0.0191312	0.0209145	0.0200031	0.0310543	0.0303996
843.845											0.0194925	0.0218433	0.014961	0.011682	0.0168358
844.759						0.0204972	0.00759344	0.0125605	0.0149978	0.015583
846.759	0.0202424	0.0231082	0.0209004	0.0295285	0.0283637
847.28											0.0222483	0.0242957	0.0170428	0.0127363	0.0202359
848.199						0.0205387	0.00924176	0.0156872	0.0183076	0.0183141
850.199	0.0217986	0.025016	0.0225777	0.030723	0.0268909
850.716											0.0248344	0.026551	0.0185591	0.0149312	0.0213412
851.637						0.0252347	0.0130177	0.0173591	0.0198768	0.0210125
853.637	0.0231203	0.0275947	0.0243783	0.0311749	0.0292623
854.149											0.0256956	0.0276465	0.0203728	0.0166167	0.0228543
855.072						0.0251985	0.0140928	0.0195843	0.0226679	0.0223292
857.072	0.0270367	0.0277974	0.0250476	0.0324162	0.0342754
857.582											0.0270777	0.0284454	0.0215318	0.0182098	0.0245483
858.508						0.0239906	0.0167878	0.0212999	0.0227682	0.0210582
860.508	0.02761	0.0290113	0.026215	0.0310893	0.0294588
861.014											0.0266609	0.0290372	0.0226673	0.0186772	0.0256068
861.941						0.0262752	0.0164504	0.022865	0.0248974	0.0240351
863.941	0.029237	0.0281409	0.0271843	0.0289574	0.0300499
864.443											0.0256135	0.0297601	0.0232122	0.0203712	0.026433
865.374						0.0247611	0.0182125	0.0247811	0.0265412	0.0241315
867.374	0.0310575	0.0293608	0.029299	0.0313435	0.0330904
867.873											0.0288892	0.031397	0.0263573	0.022612	0.0275717
868.803						0.0261325	0.0212816	0.0252453	0.0294577	0.0271853
870.803	0.0320683	0.0312057	0.0305478	0.0310414	0.0328665
871.299											0.0300981	0.0343586	0.0272482	0.0240901	0.0295428
872.234						0.0291447	0.0236945	0.0281897	0.0298138	0.0304966
874.234	0.0324164	0.0343483	0.0323323	0.0310577	0.0322123
874.726											0.0306829	0.0339769	0.0290012	0.0266683	0.0303041
875.661						0.0289376	0.0226411	0.0291557	0.031397	0.0301171
877.661	0.0332138	0.0325413	0.0312859	0.0287447	0.0325465
878.149											0.0289282	0.0329804	0.0272992	0.0251687	0.0301459
879.089						0.0266436	0.0221158	0.0269696	0.0297355	0.029527
881.089	0.0303135	0.0304369	0.028974	0.0275988	0.029631
881.573											0.0269511	0.0304817	0.0250687	0.0229982	0.0264797
882.516						0.0241071	0.0196812	0.0236553	0.0274345	0.0263877
884.516	0.0297948	0.0285534	0.0268831	0.0240366	0.0285566
884.994											0.0233328	0.0268341	0.0232071	0.0179545	0.0232758
885.939						0.0226711	0.0155067	0.0211318	0.0236801	0.0236108
887.939	0.0270823	0.0260794	0.0233246	0.0213766	0.0231311
888.416											0.0207614	0.0243633	0.0185434	0.0151721	0.0193366
889.363						0.0200873	0.0122412	0.018851	0.0212619	0.0208309
891.363	0.0262081	0.0230309	0.0217812	0.019295	0.0219241
891.834											0.0184383	0.0211774	0.0160495	0.0135432	0.0167875
892.783						0.0187133	0.00999288	0.016279	0.0193219	0.0194938
894.783	0.021818	0.0219747	0.0191253	0.0161365	0.0190652
895.253											0.0160411	0.0192712	0.0149596	0.0114013	0.0146979
896.203						0.0162267	0.0083197	0.0133152	0.0171731	0.0168274
898.203	0.0218533	0.0207223	0.0174107	0.0148651	0.0153441
898.669											0.0155698	0.0180915	0.0137692	0.00970488	0.0126709
899.623						0.0143104	0.00577681	0.0131714	0.01652	0.0153312
901.623	0.0199887	0.0181338	0.0169333	0.0135706	0.0148978
902.083											0.0148836	0.0181299	0.0125024	0.0085402	0.0122723
903.039						0.0139055	0.00665657	0.0118703	0.0150586	0.0141032
905.039	0.0191585	0.0188924	0.0157903	0.0146762	0.0149199
905.499											0.0137827	0.0180439	0.012378	0.00797148	0.0118932
906.457						0.0137941	0.00528799	0.0116617	0.0147767	0.0145125
908.457	0.0200112	0.0181877	0.0162363	0.0118067	0.0173447
908.91											0.0141756	0.0173254	0.0116335	0.0085627	0.0122972
909.871						0.0147727	0.00591047	0.0108519	0.0149016	0.0162129
911.871	0.0198201	0.0201785	0.0159786	0.0135959	0.0159889
912.323											0.0148799	0.0187118	0.0124849	0.00911676	0.0123799
913.286						0.0150535	0.00581448	0.00980559	0.0145418	0.0152032
915.286	0.0195947	0.019998	0.0168233	0.0137684	0.0162105
915.732											0.016257	0.0186321	0.0129256	0.00950213	0.0134228
916.697						0.0148065	0.00684753	0.0115489	0.0164616	0.0160285
918.697	0.021407	0.0213058	0.0176816	0.0147923	0.0171889
919.142											0.0177298	0.0195305	0.0139678	0.00948613	0.0137214
920.109						0.0148931	0.00551323	0.0119827	0.0167026	0.0170038
922.109	0.0208811	0.0213053	0.0191519	0.0145429	0.020351
922.549											0.01741	0.0218608	0.0155826	0.0124213	0.0163306
923.518						0.0156664	0.00542213	0.0139238	0.0162966	0.0176959
925.518	0.022046	0.0206079	0.0194098	0.0155986	0.020188
925.954											0.0204752	0.0233294	0.0161998	0.0126787	0.0165647
926.926						0.0176274	0.0081052	0.0144654	0.016458	0.0180926
928.926	0.02323	0.0228932	0.0214012	0.0155914	0.01878
929.36											0.0215728	0.0252946	0.0184835	0.0150037	0.0188792
930.334						0.0198718	0.00982242	0.0168093	0.0209901	0.0217185
932.334	0.0253955	0.0247591	0.0242783	0.0175206	0.0224227
932.763											0.0237947	0.0279409	0.0204949	0.0169403	0.0218775
933.739						0.0210505	0.0119917	0.0196158	0.0219946	0.0237465
935.739	0.0274927	0.0284013	0.0270352	0.0193814	0.0261204
936.164											0.0267006	0.0303451	0.0232277	0.0202855	0.0243391
937.143						0.0237224	0.0152667	0.0231975	0.0271422	0.0275978
939.143	0.0324768	0.0313431	0.0328579	0.0223593	0.0315143
939.566											0.0314627	0.0344149	0.0288268	0.0257786	0.0294987
940.547						0.0284036	0.0243736	0.0301219	0.0316532	0.0362694
942.547	0.0395333	0.0392437	0.0427668	0.0288998	0.0391362
942.965											0.0406292	0.0432201	0.0377685	0.0350094	0.0396622
943.948						0.0370643	0.0347558	0.0411609	0.0423269	0.0454199
945.948	0.0503934	0.0476531	0.053298	0.038625	0.0505843
946.362											0.0507984	0.0545513	0.0486211	0.0451965	0.050161
947.35						0.0450965	0.0436588	0.0498905	0.049414	0.053647
949.35	0.0566412	0.053548	0.0600685	0.0467624	0.0557901
949.761											0.0567214	0.0612099	0.0564146	0.0534656	0.0582824
950.749						0.0475564	0.050335	0.0553436	0.0555179	0.0574956
952.749	0.0622224	0.0572214	0.0634325	0.0480343	0.060586
953.156											0.0599519	0.0645093	0.0605806	0.0567536	0.0625071
954.146						0.0520935	0.054347	0.0606643	0.060136	0.0610162
956.146	0.0653162	0.0595615	0.0654273	0.0512944	0.0651302
956.549											0.0617891	0.0668502	0.0623061	0.0605879	0.0640691
957.542						0.0516605	0.0543173	0.0620011	0.0612015	0.0622719
959.542	0.0642111	0.0605873	0.0639935	0.0536639	0.0627858
959.944											0.0612119	0.0672585	0.0620738	0.0579398	0.064438
960.939						0.0501323	0.05172	0.0592265	0.0603359	0.0598284
962.939	0.0608803	0.0556591	0.0581813	0.049035	0.0555435
963.335											0.0547618	0.0616151	0.0566521	0.0510293	0.058583
964.332						0.0443903	0.0434246	0.0526411	0.0536277	0.0525271
966.332	0.0555808	0.0505229	0.0515564	0.0426137	0.0532144
966.724											0.0490956	0.0543846	0.0487709	0.0449404	0.0502546
967.724						0.0396677	0.0373067	0.0451691	0.0485593	0.0478487
969.724	0.0498933	0.0465712	0.0479004	0.0378594	0.048905
970.113											0.0447956	0.0491814	0.0445237	0.0395554	0.0437223
971.117						0.0359676	0.0337481	0.042413	0.0445308	0.042761
973.117	0.0474626	0.0444428	0.0460877	0.0365815	0.0457864
973.502											0.0416585	0.0455825	0.0407248	0.0366887	0.0417731
974.506						0.0359631	0.0357168	0.0400419	0.042507	0.0454865
976.506	0.0484352	0.045479	0.04986	0.0373978	0.0463686
976.888											0.0423534	0.0468094	0.0406975	0.037706	0.0415512
977.894						0.0374021	0.0363969	0.0426156	0.0460725	0.0470336
979.894	0.05226	0.0481943	0.0534732	0.0392838	0.0508108
980.273											0.0466418	0.0505432	0.0460911	0.0423321	0.0478847
981.281						0.0414957	0.0444121	0.049768	0.0521968	0.0524238
983.281	0.05874	0.0563733	0.0617286	0.043968	0.0564467
983.656											0.0548356	0.0582102	0.0541146	0.0506006	0.0537674
984.669						0.0496168	0.0526589	0.05811	0.0606523	0.0611567
986.669	0.0680111	0.0627156	0.07369	0.0525203	0.0665881
987.04											0.0642049	0.069291	0.0657974	0.0618474	0.0656497
988.053						0.0623733	0.0688039	0.0740611	0.0740713	0.0767122
990.053	0.087131	0.0815667	0.0930976	0.0672953	0.0863098
990.421											0.0794801	0.0845076	0.082503	0.0786641	0.0833093
991.436						0.0786957	0.094362	0.0984148	0.0952498	0.0968499
993.436	0.111016	0.104478	0.123378	0.0890403	0.111407
993.8											0.102755	0.109674	0.108275	0.105409	0.108426
994.818						0.106396	0.13228	0.134777	0.126299	0.128357
996.818	0.150262	0.138177	0.162933	0.121727	0.147709
997.179											0.135814	0.145272	0.148472	0.143442	0.143968
998.201						0.141999	0.178486	0.177206	0.168384	0.167507
1000.2	0.185821	0.169072	0.195888	0.159284	0.181024
1000.56											0.164872	0.178707	0.183277	0.178365	0.174108
1001.58						0.157217	0.19628	0.200471	0.190881	0.185255
1003.58	0.192396	0.169654	0.192524	0.166055	0.188866
1003.93											0.161439	0.179835	0.184272	0.177837	0.174553
1004.96						0.142608	0.175068	0.186352	0.179526	0.16757
1006.96	0.166474	0.145938	0.16068	0.139645	0.159519
1007.31											0.13634	0.150798	0.15434	0.148294	0.150347
1008.33						0.116321	0.136075	0.149149	0.143661	0.134997
1010.33	0.131054	0.114459	0.126366	0.104407	0.125664
1010.68											0.105554	0.11708	0.119224	0.113045	0.119616
1011.71						0.0892373	0.102998	0.114326	0.110054	0.105083
1013.71	0.102512	0.0928594	0.101951	0.0804546	0.0979246
1014.05											0.0835683	0.0929859	0.0912899	0.0881045	0.0933424
1015.08						0.0721989	0.0821967	0.0919207	0.0904133	0.0888578
1017.08	0.0881714	0.0791715	0.0872091	0.0679457	0.0874195
1017.42											0.0704273	0.0800367	0.0768238	0.0731041	0.078983
1018.46						0.0639454	0.0719376	0.0810761	0.07861	0.0783809
1020.46	0.0807221	0.0710479	0.0790054	0.0597419	0.0780661
1020.79											0.0620983	0.0736225	0.0690008	0.0660365	0.06977
1021.83						0.058643	0.0621475	0.0711884	0.0702777	0.0677763
1023.83	0.0728622	0.0627417	0.0706081	0.0531235	0.063636
1024.16											0.0576266	0.0661136	0.0616649	0.0574382	0.0622671
1025.2						0.0506399	0.0524449	0.0611846	0.0613024	0.0603537
1027.2	0.063491	0.0578794	0.0612673	0.046907	0.0621845
1027.53											0.0507317	0.0585058	0.0532146	0.0496072	0.0550593
1028.57						0.044988	0.0436765	0.053638	0.0536885	0.052995
1030.57	0.0579634	0.0504864	0.0556489	0.0387753	0.0521149
1030.89											0.0448422	0.0515349	0.0474262	0.0438176	0.0482011
1031.94						0.0418134	0.0378885	0.0473618	0.0498846	0.0475152
1033.94	0.052775	0.0486358	0.0514508	0.0360781	0.0498325
1034.26											0.0408096	0.0483466	0.0428726	0.0380939	0.043382
1035.3						0.0390729	0.0355105	0.0432112	0.0443268	0.0461439
1037.3	0.0494301	0.0441496	0.0484702	0.0326882	0.0450651
1037.62											0.0368713	0.0441484	0.0393381	0.0350568	0.0388664
1038.67						0.0367115	0.0326555	0.0407063	0.0415473	0.0411572
1040.67	0.047997	0.0434712	0.0472115	0.031837	0.0449514
1040.98											0.0353694	0.0415167	0.0360727	0.0324786	0.0363537
1042.03						0.0331637	0.0304365	0.0404195	0.0422106	0.0410492
1044.03	0.0465166	0.040978	0.0462514	0.0299212	0.0414232
1044.34											0.0341806	0.0417218	0.0355018	0.0313283	0.0356481
1045.4						0.0332354	0.02969	0.0374851	0.0394527	0.0393272
1047.4	0.0442662	0.040787	0.0442123	0.0303485	0.0423036
1047.7											0.0346193	0.0415224	0.0355336	0.0316618	0.0355481
1048.76						0.0321096	0.0287178	0.0354409	0.0385558	0.0375502
1050.76	0.0431388	0.0382777	0.0438511	0.0290217	0.0368224
1051.06											0.0337811	0.0417513	0.0355331	0.0315014	0.0359037
1052.12						0.0322736	0.0282479	0.0359098	0.0360683	0.0371878
1054.12	0.04181	0.0391518	0.0428526	0.0295976	0.04295
1054.42											0.033109	0.0390611	0.034507	0.0311831	0.0347385
1055.48						0.0308463	0.0273204	0.0345217	0.0375557	0.0388405
1057.48	0.0439955	0.0394683	0.0439098	0.0293086	0.0431101
1057.77											0.0320068	0.0396981	0.0340698	0.030661	0.0352774
1058.83						0.0331006	0.0268935	0.0344417	0.036206	0.0382534
1060.83	0.0420746	0.0377715	0.0446003	0.0326372	0.0474872
1061.13											0.0326193	0.0399509	0.0351831	0.0309083	0.0351868
1062.19						0.030818	0.0274665	0.0340683	0.0366323	0.0377574
1064.19	0.0424751	0.0379965	0.0423241	0.0306106	0.0428412
1064.48											0.0339584	0.0399542	0.0355309	0.0314671	0.0349511
1065.55						0.0326769	0.0259808	0.0340229	0.0353875	0.0376102
1067.55	0.0415661	0.0382317	0.0422888	0.0279253	0.0412073
1067.83											0.0346383	0.0411085	0.0354542	0.0323313	0.0348051
1068.9						0.0317755	0.0286522	0.0351047	0.0363321	0.0375339
1070.9	0.0420012	0.0387683	0.0432993	0.027913	0.0433335
1071.18											0.0329985	0.0404938	0.035367	0.0322541	0.0356697
1072.25						0.0318733	0.0298114	0.0365527	0.0376166	0.0387428
1074.25	0.0434097	0.0398526	0.0442668	0.0288619	0.041908
1074.53											0.0347245	0.0409836	0.0355853	0.0315687	0.0353418
1075.6						0.0323749	0.0309258	0.0383005	0.0391168	0.0396086
1077.6	0.0441167	0.0411007	0.0454077	0.0286805	0.0433409
1077.88											0.0339209	0.0414474	0.0367405	0.0334763	0.0359251
1078.95						0.0335521	0.0302559	0.0372003	0.0391378	0.0408657
1080.95	0.0459788	0.0417147	0.0459893	0.0285134	0.0433182
1081.22											0.0350223	0.0417242	0.0367134	0.0333881	0.0361741
1082.3						0.0324713	0.0314649	0.038541	0.0401239	0.0418469
1084.3	0.0469064	0.0413846	0.0470996	0.0288698	0.0441171
1084.57											0.0362264	0.0429935	0.0384034	0.0346614	0.0376272
1085.65						0.0327652	0.0331265	0.0402877	0.0411129	0.0426351
1087.65	0.0500367	0.0441888	0.0482056	0.0303336	0.0458866
1087.91											0.0362792	0.0435915	0.0386062	0.0353761	0.0381973
1089
1091
1091.26											0.0381137	0.043866	0.0407373	0.0377756	0.0394589
1092.34						0.0353555	0.0362543	0.0435358	0.043919	0.044813
1094.34	0.0517345	0.0462762	0.052209	0.0323009	0.047668
1094.6											0.037816	0.0444288	0.0402167	0.037701	0.0397622
1095.68						0.0383422	0.0381533	0.0454776	0.0471816	0.0478512
1097.68	0.0537934	0.048753	0.055053	0.0344868	0.0477541
1097.93											0.0416351	0.0484157	0.0441668	0.0408281	0.0432289
1099.02						0.0409144	0.0426146	0.0485251	0.0491171	0.0496607
1101.02	0.0570866	0.0528555	0.0588639	0.0365544	0.053281
1101.27											0.0439921	0.0483475	0.0461281	0.0436833	0.0461152
1102.36						0.0434732	0.0451837	0.0507553	0.0517761	0.0540257
1104.36	0.0604583	0.0533991	0.0629085	0.0402145	0.0592031
1104.61											0.0459303	0.0524339	0.0497073	0.0473027	0.0489027
1105.7						0.04662	0.0513062	0.0566753	0.0572814	0.0574012
1107.7	0.0673054	0.0598939	0.0688412	0.0456993	0.0637083
1107.95											0.0505842	0.0580825	0.0549278	0.0510403	0.0530561
1109.04						0.0512436	0.0550676	0.0619265	0.0626016	0.0627182
1111.04	0.0713644	0.0644469	0.0748269	0.0507621	0.0735647
1111.28											0.0542022	0.0628431	0.0599208	0.056421	0.058514
1112.38						0.0559066	0.0649719	0.0689805	0.0681172	0.0695816
1114.38	0.0780707	0.071969	0.0830735	0.0576918	0.0762084
1114.62											0.0624098	0.0709751	0.0669063	0.064765	0.067193
1115.72						0.0643837	0.073465	0.0781548	0.0770028	0.0809762
1117.72	0.0859208	0.0805205	0.0936375	0.0648737	0.0889847
1117.95											0.0726288	0.0792391	0.0770335	0.074192	0.0774303
1119.05						0.0745825	0.0836601	0.0891723	0.0876864	0.0905334
1121.05	0.0971235	0.0906696	0.10628	0.0758087	0.103607
1121.28											0.0844627	0.0912662	0.0900224	0.0876357	0.089099
1122.38						0.0839393	0.0972661	0.102982	0.0993776	0.105368
1124.38	0.109825	0.103432	0.12228	0.0910204	0.118914
1124.61											0.0969692	0.103522	0.102665	0.100647	0.101243
1125.72						0.0953297	0.111847	0.11755	0.111778	0.117129
1127.72	0.123999	0.116493	0.13655	0.100923	0.132002
1127.94											0.110017	0.116621	0.116991	0.115289	0.114221
1129.05						0.107576	0.129632	0.13531	0.127384	0.133493
1131.05	0.13881	0.129276	0.155117	0.111272	0.14529
1131.26											0.123496	0.129035	0.132462	0.131933	0.126943
1132.38						0.123314	0.149993	0.153251	0.141292	0.150385
1134.38	0.157051	0.144389	0.175166	0.127311	0.165498
1134.59											0.138051	0.144492	0.151281	0.153099	0.140275
1135.7						0.139778	0.17627	0.177608	0.161288	0.174165
1137.7	0.179484	0.166289	0.2037	0.148397	0.196006
1137.92											0.161338	0.168133	0.178563	0.182111	0.161448
1139.03						0.166136	0.215727	0.212833	0.191696	0.20498
1141.03	0.217193	0.197566	0.24768	0.179928	0.233228
1141.24											0.196786	0.20262	0.220063	0.223743	0.189993
1142.36						0.204124	0.276668	0.267862	0.237461	0.253285
1144.36	0.277289	0.253014	0.302257	0.230747	0.296203
1144.56											0.256015	0.264421	0.287453	0.293693	0.237562
1145.68						0.270887	0.376315	0.358365	0.315972	0.338239
1147.68	0.375533	0.339026	0.358385	0.315979	0.317676
1147.88											0.351064	0.362867	0.390564	0.381348	0.299674
1149
1151
1151.2											0.451189	0.470947	0.486627	0.452888	0.356177
1152.33						0.427438	0.47149	0.514226	0.514392	0.537636
1154.33	0.559988	0.473856	0.392895	0.500592	0.313616
1154.52											0.479031	0.516844	0.520294	0.463004	0.376368
1155.65						0.406143	0.459663	0.505549	0.511286	0.500323
1157.65	0.481634	0.399283	0.364949	0.442088	0.31268
1157.84											0.395045	0.439579	0.453374	0.409466	0.341769
1158.96						0.307122	0.379985	0.423377	0.408631	0.363868
1160.96	0.335062	0.277509	0.296599	0.299508	0.312431
1161.15											0.270979	0.302315	0.317294	0.302676	0.265258
1162.28						0.203758	0.253223	0.286092	0.271607	0.243015
1164.28	0.222298	0.189283	0.213328	0.189087	0.219226
1164.47											0.183063	0.203378	0.211861	0.206	0.190136
1165.6						0.145249	0.175233	0.197263	0.18659	0.174905
1167.6	0.166585	0.144677	0.164553	0.134705	0.163286
1167.78											0.139612	0.155952	0.160054	0.154292	0.148299
1168.92						0.115925	0.141358	0.155912	0.149007	0.143718
1170.92	0.144919	0.122504	0.143197	0.113694	0.138447
1171.09											0.118986	0.136264	0.136981	0.128748	0.130411
1172.23						0.103394	0.12648	0.13885	0.132933	0.128309
1174.23	0.131762	0.112548	0.132452	0.10217	0.129627
1174.4											0.108592	0.124486	0.124175	0.118404	0.119893
1175.54						0.0953554	0.116401	0.126614	0.121632	0.119811
1177.54	0.124539	0.106243	0.125148	0.0931461	0.119463
1177.71											0.101435	0.117088	0.119329	0.111367	0.112484
1178.86						0.0898961	0.113074	0.121922	0.117994	0.114642
1180.86	0.121079	0.104553	0.122963	0.093286	0.116147
1181.02											0.101657	0.118919	0.11682	0.10909	0.113932
1182.16						0.0897532	0.107984	0.121208	0.118666	0.113606
1184.16	0.123742	0.103494	0.120554	0.0962967	0.122734
1184.33											0.103789	0.124773	0.116778	0.105395	0.115156
1185.47						0.0868293	0.104184	0.120577	0.119603	0.111045
1187.47	0.124672	0.101955	0.118272	0.100222	0.12018
1187.63											0.103563	0.127083	0.117424	0.102958	0.116039
1188.78						0.0865142	0.105548	0.12108	0.120303	0.111327
1190.78	0.126247	0.103682	0.117973	0.102805	0.120866
1190.94											0.105589	0.130056	0.118157	0.10497	0.117534
1192.09						0.0888646	0.105485	0.121745	0.119466	0.112962
1194.09	0.125254	0.103037	0.118631	0.0977926	0.118436
1194.24											0.101492	0.12264	0.114611	0.10539	0.114255
1195.39						0.087769	0.10517	0.119176	0.113865	0.110555
1197.39	0.115397	0.0990157	0.111858	0.0898306	0.110395
1197.54											0.093442	0.112644	0.107528	0.0992921	0.106862
1198.7						0.0809814	0.0970777	0.109698	0.104058	0.103914
1200.7	0.10485	0.0902509	0.102631	0.0763884	0.103333
1200.84											0.0848004	0.0986655	0.0959971	0.0899179	0.0953072
1202
1204
1204.14											0.07772	0.0913938	0.0863005	0.0814651	0.0882934
1205.3						0.0700671	0.0775903	0.0906802	0.0854919	0.0864559
1207.3	0.0899063	0.0790992	0.0914411	0.0630101	0.0878285
1207.44											0.0751126	0.0869612	0.0836395	0.0791486	0.0847251
1208.6						0.0685447	0.0784996	0.0873304	0.087592	0.0853984
1210.6	0.0910726	0.0780108	0.0906387	0.0648266	0.0864085
1210.74											0.0731855	0.0860074	0.0824926	0.0773034	0.0850708
1211.9						0.0671399	0.0753828	0.0869929	0.085847	0.0827069
1213.9	0.0871981	0.0725442	0.0835541	0.0597693	0.0796029
1214.03											0.0658785	0.0778857	0.0755097	0.0714804	0.0756381
1215.2						0.0581866	0.0672467	0.0762789	0.0758693	0.0722156
1217.2	0.0756203	0.063971	0.0720636	0.0483224	0.0676638
1217.33											0.0539825	0.0635846	0.0616362	0.0600615	0.0636102
1218.5						0.0526343	0.0523983	0.0623392	0.0633562	0.0599352
1220.5	0.0625914	0.0555092	0.0618873	0.0377578	0.0591625
1220.62											0.0438571	0.0535602	0.0513105	0.0492406	0.0516257
1221.79						0.0438427	0.0456441	0.0528436	0.0543293	0.0530388
1223.79	0.0563597	0.0504963	0.0557882	0.0311549	0.0504561
1223.91											0.0394834	0.0470329	0.0438921	0.0425832	0.0435065
1225.09						0.0406682	0.0390428	0.047194	0.0494352	0.0488013
1227.09	0.0520131	0.0467477	0.0536976	0.0317623	0.0515685
1227.2											0.0385643	0.044655	0.0423883	0.0390331	0.0416188
1228.38						0.0400281	0.0387895	0.0462874	0.0471878	0.0479702
1230.38	0.0517191	0.0480642	0.0531055	0.0328455	0.0525389
1230.49											0.0373353	0.0438778	0.0412951	0.0386713	0.0416856
1231.67						0.0415164	0.0376745	0.0448103	0.0457618	0.0466898
1233.67	0.0514783	0.0486733	0.0533191	0.0325524	0.0551378
1233.78											0.038731	0.0459077	0.0404287	0.0378111	0.042223
1234.96						0.0412215	0.0397797	0.0458784	0.0475766	0.0473577
1236.96	0.0522858	0.0500154	0.0529411	0.0344607	0.0552124
1237.07											0.0391153	0.0462554	0.0410137	0.0386646	0.0418475
1238.25						0.042317	0.0381097	0.0467864	0.0486823	0.0479375
1240.25	0.0544408	0.0524744	0.0547661	0.0352523	0.0526681
1240.35											0.0410103	0.047522	0.041317	0.0382198	0.0437393
1241.54						0.0448173	0.0401284	0.0472264	0.0496535	0.0495191
1243.54	0.0550442	0.0526498	0.0538442	0.0342541	0.0517835
1243.64											0.041962	0.048978	0.04217	0.0398678	0.0452549
1244.82						0.0458775	0.042953	0.0488647	0.050706	0.0504185
1246.82	0.0566604	0.0557453	0.0566349	0.0368699	0.0524128
1246.92											0.043756	0.0511649	0.0443206	0.0418476	0.0461442
1248.11						0.0465229	0.0448183	0.0507753	0.0530224	0.0526425
1250.11	0.0593578	0.0549555	0.0594024	0.037803	0.0546112
1250.2											0.04527	0.0540985	0.0469305	0.0441904	0.0479676
1251.39						0.0485918	0.0459016	0.052021	0.0556167	0.0555432
1253.39	0.0616389	0.0593993	0.0615557	0.0389787	0.0594652
1253.48											0.0481236	0.0552722	0.0501315	0.046943	0.0522464
1254.68						0.0499666	0.0492281	0.0560411	0.0587473	0.05897
1256.68	0.0637334	0.0611007	0.064794	0.0416302	0.060357
1256.76											0.0523312	0.0600474	0.0524793	0.0504464	0.0548468
1257.96						0.0531164	0.0520376	0.0580239	0.0601298	0.0616963
1259.96	0.068236	0.0640204	0.0662317	0.0469888	0.0667773
1260.04											0.0544113	0.0643455	0.0552046	0.0527172	0.0586269
1261.24						0.056404	0.0549016	0.0610295	0.0645729	0.0636106
1263.24	0.0706245	0.0665043	0.0701159	0.0500208	0.072283
1263.32											0.0585756	0.0682404	0.060242	0.0560474	0.0632574
1264.52						0.0569058	0.0559241	0.0637567	0.0688107	0.0638565
1266.52	0.0732513	0.066951	0.0713614	0.05382	0.0712695
1266.59											0.0592074	0.0709698	0.0600061	0.055086	0.0655804
1267.79						0.0586309	0.0562106	0.0653224	0.0701482	0.0645827
1269.79	0.0727837	0.0686415	0.072024	0.0562797	0.0777276
1269.87											0.0594189	0.0700238	0.0596303	0.0548839	0.0640255
1271.07						0.0632586	0.0569877	0.0659061	0.0697145	0.0653144
1273.07	0.0729717	0.0716884	0.0750519	0.0583289	0.080438
1273.14											0.0613237	0.0684186	0.0605297	0.0583208	0.0647904
1274.35						0.062576	0.0615019	0.068896	0.0689383	0.0689833
1276.35	0.0750977	0.0745015	0.0823669	0.0635166	0.0897674
1276.41											0.0638792	0.0708913	0.0661909	0.0654748	0.0696474
1277.62						0.0710641	0.0716893	0.0768828	0.0746547	0.0784782
1279.62	0.0809638	0.078365	0.0904467	0.0669219	0.0956149
1279.68											0.0698403	0.0732918	0.0724515	0.0737426	0.0752165
1280.89						0.0742967	0.0785916	0.0817506	0.0768328	0.0829307
1282.89	0.0805719	0.0788107	0.0894765	0.0640928	0.0937438
1282.95											0.0684172	0.0698346	0.0711433	0.074755	0.0738722
1284.17						0.0690265	0.0726821	0.0773621	0.0743628	0.0775406
1286.17	0.0747809	0.0709088	0.0799757	0.0577076	0.0825011
1286.22											0.0612268	0.0632864	0.0642673	0.0658441	0.066987
1287.44						0.0644146	0.0628231	0.0680276	0.0686554	0.0672122
1289.44	0.0662809	0.0665226	0.0695349	0.0472782	0.0705366
1289.49											0.0545727	0.0585855	0.0548211	0.0569186	0.0598946
1290.71						0.0559638	0.0519434	0.0579261	0.060052	0.0597203
1292.71	0.0619364	0.0622173	0.0630915	0.0408185	0.0638146
1292.75											0.0497792	0.0552813	0.0491085	0.0480713	0.0532156
1293.97						0.0533314	0.0455659	0.0537981	0.0552205	0.0546795
1295.97	0.0593923	0.0567632	0.0594227	0.0383938	0.0596728
1296.02											0.0476887	0.0544587	0.0457156	0.0454044	0.0498359
1297.24						0.0501695	0.0421832	0.0490843	0.053666	0.0523003
1299.24	0.0562475	0.056236	0.0569295	0.0366066	0.0579408
1299.28											0.046405	0.0521476	0.0444545	0.0421366	0.0485096
1300.51						0.0489032	0.0407363	0.0479854	0.0514198	0.0499241
1302.51	0.0542533	0.0538979	0.0545409	0.0342583	0.0514375
1302.54											0.0444632	0.0513616	0.0421752	0.0402652	0.045602
1303.77						0.0466235	0.0412227	0.0472264	0.0498748	0.0488907
1305.77	0.0537534	0.0510316	0.0529108	0.0332646	0.0520485
1305.8											0.0419828	0.0495392	0.0409556	0.0402759	0.0445913
1307.03						0.0457305	0.0392536	0.046884	0.0500684	0.0485237
1309.03	0.0532077	0.0521797	0.0521464	0.0316647	0.0506971
1309.06											0.0418341	0.0468813	0.0386043	0.0394048	0.0443186
1310.29						0.0442426	0.0381679	0.0450803	0.0476302	0.0477062
1312.29	0.0511388	0.0503669	0.0520178	0.0288988	0.0512864
1312.32											0.0394701	0.0460607	0.0401314	0.0387395	0.0435721
1313.55						0.045332	0.0371602	0.0449056	0.0487883	0.0475882
1315.55	0.0513545	0.0495338	0.0500627	0.0289808	0.0485329
1315.58											0.0394062	0.0441043	0.0391553	0.0383074	0.0414494
1316.81						0.042854	0.0379599	0.0429475	0.0468822	0.0465113
1318.81	0.0501123	0.0462381	0.0490622	0.027019	0.0471595
1318.83											0.0378945	0.0430599	0.038011	0.0380237	0.0410792
1320.07						0.0407437	0.0359552	0.0430381	0.0460953	0.0452511
1322.07	0.0481997	0.0449223	0.0491632	0.0263254	0.0453445
1322.09											0.0371848	0.0418497	0.0370911	0.0362712	0.0387694
1323.33						0.0410554	0.0349968	0.0415668	0.0450434	0.0445898
1325.33	0.0477757	0.0461456	0.0483947	0.026709	0.043283
1325.34											0.0355323	0.03986	0.0363756	0.0353847	0.037671
1326.59						0.0392671	0.035992	0.0408041	0.0450537	0.0447663
1328.59	0.0482039	0.0447553	0.04783	0.0242074	0.0406136						0.0350485	0.0402991	0.0354039	0.0345247	0.0379052
1329.84						0.0383052	0.0355305	0.0403369	0.0443958	0.043855
1331.84	0.0475791	0.0464112	0.0467406	0.0242657	0.0444188
1331.85											0.0347025	0.0394339	0.0344853	0.0340651	0.0377399
1333.09						0.038839	0.0355237	0.0418157	0.0449568	0.0424346
1335.09	0.0478468	0.0447736	0.0473758	0.024405	0.0430562						0.0358055	0.0399514	0.0360158	0.0345285	0.0384433
1336.34						0.0377053	0.0339217	0.0412471	0.0450115	0.0435408
1338.34	0.0488913	0.045346	0.0467887	0.0248473	0.0413825						0.0350192	0.0387591	0.0363606	0.0345495	0.0378598
1339.6						0.0396311	0.0351877	0.0411003	0.0456858	0.0432027
1341.59											0.0344444	0.0387394	0.035416	0.0350848	0.0366549
1341.6	0.048022	0.0440543	0.0473312	0.0239366	0.0426413
1342.84						0.0371393	0.035369	0.0417632	0.0459041	0.0439938
1344.84	0.0490753	0.0451804	0.0483003	0.0263999	0.0423426						0.0337233	0.0387475	0.0362706	0.034364	0.0374749
1346.09						0.0398031	0.0373233	0.0434124	0.0467381	0.0441887
1348.08											0.0368967	0.0412779	0.0387661	0.0380776	0.0398813
1348.09	0.0503327	0.0473765	0.0508531	0.0283263	0.0449241
1349.34						0.0432821	0.0404554	0.0461293	0.0505938	0.0469917
1351.32											0.037736	0.0421937	0.0412035	0.0396445	0.0412946
1351.34	0.0552793	0.0482314	0.0546385	0.0296875	0.0482534
1352.58						0.0418176	0.0433165	0.0478591	0.0508569	0.0507234
1354.57											0.0359643	0.0423527	0.040135	0.0403608	0.0416189
1354.58	0.0531278	0.0486475	0.0537599	0.0294179	0.0475844
1355.83						0.042112	0.0437415	0.0460603	0.0492181	0.048534
1357.81											0.0347407	0.0387124	0.0396823	0.0391463	0.0387452
1357.83	0.0517313	0.0451973	0.051597	0.0269346	0.047207
1359.07						0.0387479	0.0387994	0.0452631	0.0480819	0.0463988
1361.05											0.0330749	0.0371225	0.0358871	0.0363699	0.0365064
1361.07	0.0488247	0.0438866	0.0502437	0.0252904	0.0438241
1362.31						0.0356079	0.0380098	0.0431142	0.0448275	0.0434462
1364.29											0.0309384	0.0347809	0.0344835	0.0358913	0.0345954
1364.31	0.0484951	0.0428177	0.0485681	0.0235218	0.0458184
1365.56						0.0380749	0.0382687	0.0408728	0.0436819	0.0418477
1367.52											0.0292552	0.032671	0.0339102	0.0344324	0.0337279
1367.56	0.0465385	0.0415385	0.0470874	0.023997	0.0425426
1368.79						0.0328593	0.037726	0.0407488	0.0413153	0.0413374
1370.76											0.0287914	0.0326177	0.0341554	0.0340735	0.0335187
1370.79	0.0470146	0.0400904	0.0462437	0.0224474	0.0395618
1372.03						0.0315847	0.0357606	0.0396798	0.0429657	0.0423564
1374
1374.03	0.0454609	0.0408023	0.046277	0.021624	0.0391386
1375.27						0.0330435	0.0366682	0.0402388	0.0418626	0.0412119
1377.23											0.0297095	0.0340849	0.034648	0.0343349	0.0335349
1377.27	0.0468904	0.0415397	0.0466722	0.0225363	0.0402134
1378.51						0.0344705	0.0382082	0.0410099	0.0444666	0.0429989
1380.46											0.0319103	0.0357345	0.0365357	0.0366442	0.0358045
1380.51	0.0490049	0.0421623	0.0489776	0.0240044	0.040307
1381.74						0.0361406	0.0402703	0.0437384	0.0459388	0.0463563
1383.69											0.0340091	0.0388514	0.0386922	0.0396587	0.0382714
1383.74	0.0506309	0.0433958	0.0509497	0.0259477	0.0447017
1384.98						0.0363361	0.0430194	0.0455129	0.0471773	0.0467622
1386.92											0.0365647	0.0397507	0.0412906	0.0407821	0.0398098
1386.98	0.0503422	0.0451489	0.0515794	0.0277761	0.0437732
1388.21						0.0374218	0.0436034	0.0470212	0.0481607	0.0478381
1390.15											0.0348737	0.0397261	0.0405204	0.0409897	0.041075
1390.21	0.0514461	0.0448881	0.0523017	0.0293165	0.0460058
1391.44						0.0383523	0.042398	0.0459156	0.0473541	0.0467538
1393.38											0.0339144	0.0392089	0.0384442	0.0387077	0.0387861
1393.44	0.0501486	0.0448702	0.0509275	0.0296943	0.0449367
1394.67						0.0366108	0.0401644	0.0439938	0.0460848	0.0450117
1396.61											0.0328167	0.0369386	0.0369181	0.0365111	0.0365731
1396.67	0.0474674	0.0420557	0.04831	0.0267298	0.0428949
1397.9						0.0361743	0.039737	0.0435637	0.0443953	0.044841
1399.83											0.0303967	0.0354572	0.0353113	0.03507	0.0355675
1399.9	0.047253	0.0412269	0.0466982	0.0258487	0.0414673
1401.12						0.033951	0.036962	0.0413235	0.0434351	0.0424774
1403.06											0.0295857	0.0339082	0.0342663	0.0347726	0.033396
1403.12	0.0449265	0.0402946	0.0459655	0.0231793	0.0420299
1404.35						0.0338625	0.0363581	0.040476	0.0418052	0.0414096
1406.28											0.0289846	0.0328727	0.0336305	0.0341921	0.0333786
1406.35	0.0445649	0.0384865	0.0449703	0.022742	0.0401586
1407.58						0.0346419	0.0348658	0.03901	0.0402404	0.0401832
1409.5											0.0314133	0.0339883	0.0338628	0.0344902	0.034058
1409.58	0.0434966	0.0386545	0.044415	0.0200726	0.0383576
1410.8						0.0324615	0.0349133	0.0377725	0.0399232	0.0417473
1412.72											0.0325439	0.0354061	0.0352538	0.0358516	0.0347626
1412.8	0.0443947	0.0386517	0.0436416	0.0222071	0.0376722
1414.02						0.0333435	0.0351201	0.0396962	0.0414377	0.0418877
1415.94											0.034008	0.0349993	0.0352705	0.0370511	0.0365569
1416.02	0.042722	0.0399528	0.0452706	0.0230427	0.0384251
1417.24						0.0358239	0.0379303	0.0406095	0.0421059	0.0433661
1419.16											0.0347298	0.0369147	0.0366708	0.038314	0.0375808
1419.24	0.0454234	0.0423348	0.0463882	0.0245223	0.0419427
1420.46						0.0379922	0.0387758	0.0422205	0.0444735	0.0443379
1422.37											0.0359724	0.0395401	0.0390179	0.039332	0.039743
1422.46	0.0484253	0.043721	0.0489252	0.026579	0.0469676
1423.68						0.0403817	0.0407012	0.0438551	0.0449156	0.0462107
1425.59											0.039547	0.0435892	0.0411608	0.0437704	0.042961
1425.68	0.0499181	0.0457894	0.0509085	0.0292163	0.048621
1426.9						0.0431653	0.0453573	0.048279	0.0494604	0.0502636
1428.8											0.0455199	0.0500478	0.0474407	0.0465506	0.0483958
1428.9	0.0533793	0.0504791	0.0556651	0.0346908	0.0561318
1430.12						0.0491603	0.0510475	0.0530737	0.0532275	0.0552483
1432.02											0.0537759	0.0583964	0.0514187	0.0531396	0.0559522
1432.12	0.0589205	0.0603394	0.062683	0.0424177	0.0656631
1433.33						0.0551765	0.0540937	0.0591842	0.0610825	0.0622891
1435.23											0.0635978	0.0670359	0.0598096	0.0610379	0.0638813
1435.33	0.0648676	0.0688665	0.0688833	0.0503411	0.0755577
1436.55						0.0639486	0.0621388	0.0646815	0.0670972	0.0669257
1438.44											0.0713345	0.0750635	0.0654519	0.0666038	0.0719347
1438.55	0.0700414	0.0748817	0.0757846	0.0594329	0.0820543
1439.76						0.0697565	0.0680457	0.0695928	0.0733068	0.0735611
1441.65											0.0739679	0.0803958	0.0696879	0.0702833	0.0771463
1441.76	0.075157	0.0798497	0.0797319	0.0643697	0.0820272
1442.97						0.0733312	0.0709006	0.0752037	0.0782053	0.077392
1444.86											0.0774515	0.0808345	0.0726001	0.0735146	0.0793561
1444.97	0.0797805	0.0823819	0.0830542	0.0672185	0.0877755
1446.18						0.0777768	0.0712399	0.0776359	0.0791285	0.0772878
1448.07											0.0768055	0.0812514	0.0717461	0.0727919	0.0795684
1448.18	0.0793797	0.0831439	0.0824411	0.0681336	0.086927
1449.39						0.0763574	0.0708159	0.0769667	0.0778578	0.0769721
1451.27											0.0753875	0.078009	0.0696057	0.0698479	0.0769108
1451.39	0.0787523	0.0806044	0.0808363	0.0678097	0.0866758
1452.6						0.072194	0.0680616	0.0736994	0.0757646	0.0743683
1454.48											0.0728773	0.0758866	0.0676363	0.0677184	0.0745942
1454.6	0.0757792	0.0780027	0.0798227	0.065856	0.0834401
1455.8						0.0724268	0.0662258	0.0727004	0.0739506	0.0741682
1457.68											0.0720444	0.0734017	0.0662082	0.0670522	0.0728431
1457.8	0.0748264	0.077742	0.0793269	0.0633753	0.0792323
1459.01						0.069869	0.0680444	0.0732593	0.0737428	0.0729007
1460.88											0.071194	0.0736065	0.0663996	0.0674037	0.0723604
1461.01	0.0746035	0.0781331	0.0797609	0.0677384	0.0819549
1462.22						0.0712933	0.06771	0.0737051	0.0732372	0.0725177
1464.08											0.0710409	0.0723928	0.0653144	0.06794	0.0728688
1464.22	0.0760671	0.0766929	0.081527	0.0676702	0.0840921
1465.42						0.0710913	0.0697865	0.0745735	0.0749104	0.0734739
1467.28											0.0716016	0.0729387	0.0662427	0.0682543	0.0725642
1467.42	0.0763285	0.0781218	0.0841448	0.0725271	0.0869736
1468.62						0.0698384	0.0707882	0.0778889	0.0757438	0.0765977
1470.48											0.0712255	0.0727792	0.0694374	0.0700793	0.0741154
1470.62	0.0793033	0.0785113	0.0880102	0.0744038	0.0911515
1471.82						0.0718316	0.0765949	0.078243	0.0767433	0.078803
1473.68											0.0730776	0.0737945	0.0728563	0.0724658	0.0763497
1473.82	0.0805083	0.0796424	0.0898462	0.0750148	0.0931879
1475.02						0.0722083	0.0784277	0.0830798	0.0801027	0.0812157
1476.88											0.0716048	0.0744347	0.0743242	0.0755149	0.0772668
1477.02	0.0837929	0.0806595	0.0935435	0.0756664	0.0994271
1478.22						0.0733723	0.0824762	0.0868134	0.0818361	0.0842068
1480.07											0.074456	0.0763947	0.0777247	0.0785722	0.0800382
1480.22	0.0871538	0.0820453	0.0989513	0.0796595	0.102409
1481.42						0.0755847	0.08903	0.0921628	0.086432	0.091476
1483.27											0.076754	0.0795954	0.0844061	0.0857876	0.0849415
1483.42	0.0917722	0.0844138	0.105178	0.0835511	0.109414
1484.61						0.0790821	0.0967839	0.0984856	0.0915292	0.0976848
1486.46											0.082964	0.0864174	0.0926774	0.0933944	0.0916801
1486.61	0.0997707	0.090585	0.113164	0.0855724	0.113062
1487.81						0.0858223	0.107281	0.109862	0.0995777	0.108163
1489.65											0.0954501	0.0967612	0.103953	0.107781	0.10182
1489.81	0.10956	0.0986813	0.125991	0.088273	0.116594
1491
1492.84											0.111784	0.113698	0.124487	0.129311	0.119703
1493
1494.19						0.11545	0.15538	0.15228	0.133592	0.14967
1496.03											0.137424	0.137523	0.154295	0.160739	0.143319
1496.19	0.153017	0.138726	0.179562	0.120362	0.162418
1497.39						0.144526	0.195289	0.189525	0.164853	0.184014
1499.22											0.176245	0.173827	0.198026	0.20825	0.17632
1499.39	0.189717	0.171425	0.226903	0.151214	0.199946
1500.58						0.185751	0.261712	0.247263	0.211483	0.240965
1502.4											0.231124	0.227816	0.260746	0.277088	0.220249
1502.58	0.24623	0.225551	0.286445	0.197554	0.261432
1503.76						0.244771	0.351308	0.325319	0.2758	0.315201
1505.59											0.297548	0.292655	0.340949	0.350139	0.270845
1505.76	0.321979	0.290805	0.332052	0.259434	0.312881
1506.95						0.309005	0.411923	0.410547	0.356026	0.395768
1508.77											0.363342	0.364317	0.412527	0.405386	0.313291
1508.95	0.398234	0.354442	0.365218	0.326747	0.312123
1510.14						0.35921	0.445776	0.460686	0.420989	0.457724
1511.96											0.406618	0.419278	0.451482	0.430451	0.340438
1512.14	0.457911	0.395848	0.375318	0.390307	0.31151
1513.32						0.372492	0.446301	0.477557	0.456086	0.469856
1515.14											0.416236	0.449886	0.462282	0.42074	0.347817
1515.32	0.479619	0.401868	0.371754	0.421123	0.311244
1516.51						0.351915	0.424279	0.464275	0.456046	0.43661
1518.32											0.39773	0.454564	0.439626	0.385816	0.340259
1518.51	0.45644	0.376964	0.350661	0.42737	0.311086
1519.69						0.311793	0.381687	0.430639	0.427787	0.380032
1521.5											0.357821	0.428227	0.394703	0.337434	0.318467
1521.69	0.412154	0.330958	0.323278	0.399942	0.311193
1522.87						0.26017	0.307285	0.374799	0.37975	0.310913
1524.68											0.298161	0.375084	0.328256	0.276126	0.283609
1524.87	0.341011	0.272036	0.279683	0.347537	0.311773
1526.05						0.198907	0.227286	0.295281	0.305764	0.242223
1527.86											0.229349	0.292592	0.248334	0.206893	0.232744
1528.05	0.262009	0.207889	0.216642	0.269544	0.257494
1529.23						0.149596	0.162001	0.218244	0.226537	0.179107
1531.03											0.165247	0.210098	0.177711	0.149597	0.178654
1531.23	0.188857	0.15164	0.15714	0.191593	0.182022
1532.41						0.109587	0.116383	0.155831	0.159197	0.130629
1534.21											0.119152	0.147822	0.128619	0.109785	0.131721
1534.41	0.133487	0.10952	0.116856	0.128919	0.13067
1535.59						0.0825288	0.0878207	0.114067	0.115426	0.0997277
1537.38											0.0886161	0.107415	0.0958041	0.0841524	0.100345
1537.59	0.0989963	0.0836979	0.0915716	0.0901546	0.0976882
1538.76						0.0651437	0.0704199	0.0888355	0.0899454	0.0819978
1540.55											0.0696507	0.0831335	0.0768208	0.0690428	0.0794365
1540.76	0.0806407	0.0672123	0.07578	0.0690002	0.0794418
1541.94						0.0549486	0.0590936	0.0723276	0.0742158	0.0679826
1543.72											0.0571119	0.0672754	0.0632924	0.0582396	0.0655952
1543.94	0.0676382	0.0594087	0.0661932	0.0533374	0.0673304
1545.11						0.0481319	0.0519524	0.062686	0.0633078	0.0605413
1546.89											0.0494646	0.0589087	0.0544094	0.0526583	0.0572207
1547.11	0.0595019	0.0517517	0.0582448	0.0435332	0.056688
1548.28						0.0438216	0.0476117	0.0554189	0.0559389	0.0538568
1550.06											0.0450151	0.0517367	0.0492144	0.0486115	0.051446
1550.28	0.0531789	0.0457773	0.0533028	0.0361158	0.0506706
1551.45						0.0421981	0.0444633	0.0509413	0.0500048	0.0498167
1553.23											0.0415022	0.0463506	0.0453271	0.0452889	0.0456846
1553.45	0.0480748	0.0433838	0.0494694	0.0325372	0.0485863
1554.63						0.0381186	0.0435991	0.0483184	0.0476362	0.0479748
1556.4											0.039653	0.0427259	0.0425916	0.0426509	0.0442714
1556.63	0.0467075	0.0405142	0.0467648	0.030022	0.0433203
1557.79						0.0367633	0.0406265	0.0447053	0.044608	0.0448618
1559.56											0.0362022	0.0402135	0.0396096	0.039696	0.0405914
1559.79	0.0433636	0.0367163	0.0447422	0.0262068	0.0410094
1560.96						0.0346058	0.037183	0.0429864	0.0432922	0.0430688
1562.73											0.0346361	0.0388486	0.0390033	0.0388358	0.0392016
1562.96	0.0418913	0.0384893	0.0450225	0.0257244	0.0395613
1564.13						0.0338994	0.0398483	0.0419552	0.0426862	0.0426284
1565.89											0.0347568	0.0379563	0.0387772	0.0388445	0.0384384
1566.13	0.0431886	0.0380553	0.0443311	0.0262517	0.0384215
1567.29						0.0322228	0.0374685	0.0423927	0.0415375	0.0432206
1569.05											0.0344322	0.0376037	0.0381643	0.0385976	0.0381615
1569.29	0.042455	0.0363841	0.044794	0.0268969	0.0402338
1570.46						0.0349523	0.0389136	0.0443088	0.0432716	0.0443128
1572.21											0.0350162	0.0390093	0.0396251	0.0391893	0.0390291
1572.46	0.0424196	0.0375718	0.0457824	0.0277452	0.0393147
1573.62						0.0342507	0.0396786	0.04308	0.0436174	0.0447386
1575.37											0.0351747	0.0388291	0.0380298	0.03897	0.0392962
1575.62	0.0434271	0.0391215	0.0445413	0.0280473	0.0406322
1576.78						0.0347964	0.0421629	0.0432283	0.0436483	0.0439723
1578.53											0.0344569	0.0379164	0.0400995	0.0392317	0.039185
1578.78	0.0448035	0.0385439	0.0465002	0.0295685	0.0423178
1579.94						0.0349175	0.0424076	0.0439451	0.0442187	0.0453733
1581.69											0.0345527	0.0368262	0.0384368	0.0381654	0.038061
1581.94	0.0444391	0.0394491	0.045362	0.0284802	0.0398869
1583.1						0.0357309	0.0385948	0.0435884	0.0427004	0.0420918
1584.84											0.0323818	0.0353616	0.0369789	0.0360846	0.0371658
1585.1	0.0442344	0.0382984	0.0437257	0.0277876	0.0378483
1586.26						0.0324338	0.0380485	0.0418419	0.042436	0.0396811
1588
1588.26	0.0412486	0.0368519	0.0413225	0.0265406	0.0359777
1589.42						0.0309221	0.0335565	0.0381419	0.0402795	0.0370617
1591.15											0.0284452	0.034113	0.0324418	0.0310996	0.0328209
1591.42	0.0405949	0.0346307	0.038872	0.0269956	0.0362231
1592.57						0.0318605	0.0326871	0.0366303	0.0389635	0.035446
1594.3											0.0269343	0.0323572	0.0304764	0.0289437	0.0318429
1594.57	0.0386805	0.0337496	0.0380363	0.0257152	0.0334416
1595.73						0.0279759	0.0316049	0.0349003	0.0381928	0.0343928
1597.46											0.0273887	0.0309081	0.0283338	0.0286142	0.0308263
1597.73	0.037202	0.0322301	0.0363296	0.0237986	0.0313793
1598.88						0.0303981	0.0309653	0.0345205	0.0382225	0.0329196
1600.61											0.0265319	0.0297318	0.0282785	0.0275146	0.0292859
1600.88	0.0375919	0.033664	0.0362409	0.0241008	0.0334786
1602.03						0.030028	0.0304185	0.0340307	0.0375103	0.0338192
1603.76											0.0252552	0.0281723	0.0268258	0.0272523	0.0279982
1604.03	0.0366795	0.033185	0.036142	0.0238196	0.0333944
1605.18						0.0285349	0.0294898	0.0328885	0.0351989	0.0323349
1606.9											0.0250014	0.0268413	0.0260593	0.0258982	0.0270021
1607.18	0.0359476	0.033199	0.0345255	0.0220978	0.0292204
1608.33						0.0296913	0.027895	0.030222	0.0336164	0.0317961
1610.05											0.0238424	0.0247543	0.024684	0.0243627	0.0246066
1610.33	0.0340401	0.0308633	0.033187	0.0210716	0.0309893
1611.48						0.028915	0.0290267	0.0302574	0.0326013	0.0312392
1613.2											0.023704	0.0242046	0.0246663	0.0236391	0.0247388
1613.48	0.032759	0.0313874	0.0335968	0.0203555	0.027996
1614.63						0.0288218	0.0280872	0.0300387	0.0336563	0.0314334
1616.34											0.0220369	0.0239896	0.0223691	0.0233673	0.0239053
1616.63	0.032563	0.0305805	0.0330879	0.0209768	0.0289571
1617.78						0.0284784	0.0281366	0.0299513	0.0328099	0.0297166
1619.48											0.0210364	0.0227635	0.0231262	0.0229892	0.0228466
1619.78	0.0326157	0.0315451	0.0322599	0.0184649	0.028867
1620.92						0.0248777	0.0281605	0.0294599	0.031497	0.0305422
1622.62											0.0215765	0.0223463	0.0222854	0.0234073	0.0229764
1622.92	0.0311641	0.0300645	0.0315064	0.0190402	0.0280358
1624.06						0.0258208	0.0266234	0.0281246	0.0308082	0.0296207
1625.76											0.0219974	0.021101	0.0221232	0.0236118	0.0239852
1626.06	0.0321817	0.0290357	0.0307255	0.018264	0.0268505
1627.21						0.0251916	0.028075	0.0285431	0.0302675	0.0298043
1628.9											0.0221795	0.0224334	0.0233906	0.0246346	0.0233757
1629.21	0.0297765	0.0288252	0.031388	0.0203898	0.026616
1630.35						0.0261032	0.0265242	0.0288753	0.0310509	0.0291959
1632.04											0.0225968	0.0227327	0.0221362	0.0237443	0.0243805
1632.35	0.0295218	0.029182	0.0309607	0.0184487	0.0286002
1633.49						0.0272677	0.0273757	0.0292057	0.0308253	0.0283758
1635.18											0.0221431	0.0226313	0.0218774	0.0235036	0.0250194
1635.49	0.0306238	0.0287781	0.0294996	0.0183602	0.0257412
1636.63						0.0263243	0.0247104	0.0267325	0.0285937	0.0280228
1638.32											0.0228823	0.0232847	0.0214158	0.0224183	0.024063
1638.63	0.0286935	0.0291704	0.0279275	0.0181619	0.0268011
1639.77						0.0266405	0.022984	0.0262924	0.0279963	0.0279377
1641.45											0.023663	0.0244082	0.0212183	0.0220896	0.0238346
1641.77	0.0272499	0.0286681	0.0273527	0.0193112	0.0269686
1642.9						0.0270726	0.0222997	0.0260801	0.0274165	0.0271521
1644.59											0.0250673	0.0266417	0.0205468	0.0225737	0.0247396
1644.9	0.0278708	0.0298733	0.0268465	0.0194667	0.0272637
1646.04						0.0284378	0.020608	0.0254248	0.0288207	0.0279407
1647.72											0.0279838	0.0286133	0.0219774	0.023444	0.0269057
1648.04	0.0273237	0.0312268	0.0267027	0.0208142	0.0286168
1649.17						0.032023	0.0225335	0.0264339	0.0292417	0.0290552
1650.85											0.0294664	0.0323369	0.0241742	0.0244025	0.0287439
1651.17	0.0276797	0.0324284	0.0272843	0.0237672	0.0331377
1652.31						0.0349531	0.0217208	0.0259637	0.0286637	0.0286261
1653.98											0.0319402	0.0343115	0.0236674	0.025534	0.0295053
1654.31	0.0281051	0.0338534	0.0270232	0.0228829	0.0309718
1655.44						0.0330875	0.021886	0.025465	0.0294273	0.0289685
1657.11											0.0317731	0.0338476	0.0233471	0.0257565	0.0308965
1657.44	0.0268256	0.0343547	0.0265918	0.0226684	0.0324455
1658.57						0.0335784	0.0211837	0.0253444	0.0283779	0.0267778
1660.24											0.0299332	0.0323456	0.0226203	0.0244014	0.0283301
1660.57	0.0259064	0.0322728	0.0252222	0.0224721	0.0299302
1661.7						0.0322176	0.0198685	0.0240419	0.0289472	0.0265203
1663.36											0.0281145	0.0316251	0.0222518	0.0236819	0.0285891
1663.7	0.025249	0.0336591	0.024221	0.0197014	0.030243
1664.83						0.0314361	0.0184199	0.0237306	0.0272836	0.0258662
1666.49											0.0292227	0.0304073	0.0227419	0.0238079	0.0283409
1666.83	0.0241977	0.0316205	0.0229948	0.0182314	0.0286733
1667.96						0.0300998	0.0173026	0.0230023	0.0272755	0.0243538
1669.61											0.0283881	0.0294889	0.0228515	0.0231813	0.0275587
1669.96	0.0221457	0.0304257	0.0228641	0.0176594	0.0280477
1671.08						0.0294314	0.0165272	0.0211087	0.0251306	0.0215939
1672.74											0.0269794	0.0260114	0.0210006	0.021951	0.0250286
1673.08	0.0209426	0.0278601	0.0195106	0.0165031	0.0219506
1674.21						0.0260177	0.0151302	0.0205768	0.0230933	0.0219502
1675.86											0.0234031	0.0240784	0.0188505	0.0203344	0.0222838
1676.21	0.0199629	0.0241529	0.0182191	0.0139993	0.0187178
1677.33						0.0238312	0.0129902	0.0188249	0.0214576	0.02006
1678.98											0.0213641	0.0222291	0.0168795	0.0178951	0.0210059
1679.33	0.0197548	0.0236625	0.0168826	0.0126176	0.0173431
1680.46						0.0214529	0.0138916	0.0176665	0.0201225	0.018417
1682.1											0.018895	0.0194298	0.0156807	0.0162842	0.0190828
1682.46	0.0172216	0.021464	0.0149982	0.010914	0.0162929
1683.58						0.0195639	0.0105732	0.0167848	0.018487	0.0171734
1685.22											0.0172373	0.0176237	0.0141461	0.0142461	0.0171724
1685.58	0.0165674	0.0203166	0.0141266	0.0105654	0.0143396
1686.7						0.017527	0.0108157	0.0153309	0.0164549	0.016271
1688.34											0.0151166	0.0165364	0.0125221	0.013274	0.0158027
1688.7	0.0165418	0.0165252	0.013634	0.00973937	0.0121061
1689.82						0.0170335	0.0100962	0.0144911	0.0157766	0.0146705
1691.45											0.0144755	0.0147868	0.0124527	0.0130688	0.0142126
1691.82	0.0139849	0.0166503	0.0128874	0.00859091	0.0113775
1692.94						0.0151303	0.00984908	0.0131461	0.0150665	0.0144532
1694.57											0.0123116	0.0130862	0.0126445	0.0113512	0.0126712
1694.94	0.0136967	0.0145642	0.0125228	0.00774112	0.0111933
1696.06						0.0144139	0.0109383	0.0122553	0.0146243	0.012202
1697.68											0.0116447	0.0114613	0.0111068	0.0100986	0.0117894
1698.06	0.0128972	0.0134146	0.0121797	0.00711099	0.0107019
1699.17						0.0125577	0.00882581	0.0118361	0.0134896	0.0123153
1700.8											0.0106401	0.011213	0.00956172	0.0104976	0.0104071
1701.17	0.0131128	0.0132598	0.0107831	0.00745581	0.00998575
1702.29						0.00944171	0.00911374	0.0116297	0.0139911	0.0118919
1703.91											0.00953657	0.00864505	0.00929403	0.0101555	0.00965381
1704.29	0.0115969	0.0122368	0.0118746	0.00751683	0.0102906
1705.4						0.0111199	0.00883994	0.0100145	0.0123996	0.013136
1707.02											0.00842933	0.00957293	0.00860616	0.00814349	0.00887094
1707.4	0.0130439	0.0111545	0.0113986	0.00617715	0.00826986
1708.51						0.0109569	0.00695505	0.00947001	0.0123417	0.012084
1710.13											0.00790402	0.00889512	0.00931173	0.00875808	0.00833302
1710.51	0.0127894	0.011443	0.011581	0.00804165	0.00837549
1711.62						0.00885659	0.00869141	0.0098145	0.0121424	0.0108143
1713.24											0.00721784	0.00853852	0.00882804	0.00798628	0.00770222
1713.62	0.0128657	0.0112819	0.0110202	0.00572508	0.0077179
1714.73						0.00934323	0.0084712	0.00985067	0.0130179	0.0108559
1716.34											0.00730352	0.00849196	0.00835505	0.00784021	0.00770937
1716.73	0.0119391	0.0116662	0.0110618	0.00702962	0.0104902
1717.84						0.00954865	0.00866845	0.00969556	0.0119368	0.0114654
1719.45											0.00650586	0.00804975	0.00770295	0.0075011	0.00717635
1719.84	0.0116612	0.0126554	0.0109464	0.00735458	0.00944189
1720.95						0.00975495	0.00862334	0.0101308	0.0122191	0.010937
1722.55											0.00738149	0.00805073	0.00786812	0.00814393	0.00750393
1722.95	0.0124342	0.0120011	0.01105	0.00819565	0.00855038
1724.06						0.0102679	0.00808689	0.00994737	0.0132376	0.0111761
1725.66											0.00740435	0.00761042	0.00796571	0.00811516	0.00757875
1726.06	0.0129527	0.0117948	0.0115472	0.00844657	0.00831304
1727.16						0.00991579	0.00915699	0.00937977	0.011567	0.0103318
1728.76											0.00687633	0.00776026	0.00800993	0.00768391	0.00728354
1729.16	0.0137755	0.011514	0.0115007	0.00924202	0.0106464
1730.27						0.00949468	0.00871626	0.00990719	0.0127049	0.0107532
1731.86											0.00708208	0.0081828	0.00820824	0.00761902	0.00707272
1732.27	0.0129788	0.0125834	0.011876	0.00826621	0.00884188
1733.37						0.00910623	0.00851134	0.0107077	0.0120725	0.0112611
1734.96											0.00633033	0.00811262	0.00699739	0.00742711	0.00710045
1735.37	0.013135	0.0130819	0.0113847	0.00932497	0.0136214
1736.47						0.0102385	0.00886685	0.0104249	0.0125792	0.012739
1738.06											0.00797772	0.00771865	0.00741168	0.00717075	0.00691062
1738.47	0.0147991	0.0123042	0.0123978	0.00867458	0.0116976
1739.58						0.0099001	0.00863191	0.0107187	0.0131039	0.0113323
1741.16											0.00695932	0.00838824	0.00736965	0.00702962	0.00662239
1741.58	0.0136321	0.0125752	0.0117172	0.00945051	0.00890237
1742.68						0.010005	0.00844698	0.01023	0.0134449	0.0103646
1744.25											0.00672342	0.00828369	0.00702246	0.00664464	0.00600849
1744.68	0.0123924	0.0121991	0.011122	0.00977657	0.0083926
1745.77						0.0108373	0.00955675	0.010465	0.0129078	0.010954
1747.35											0.00530605	0.00739083	0.00717617	0.00688179	0.0067734
1747.77	0.013314	0.0126303	0.0119978	0.00985177	0.0111824
1748.87						0.00933026	0.00808106	0.00926692	0.0126445	0.0112558
1750.44											0.00668979	0.00738655	0.00795022	0.00706335	0.0063111
1750.87	0.0133059	0.011567	0.0111065	0.0100475	0.0100722
1751.97						0.00900637	0.00901221	0.00971222	0.012991	0.0110041
1753.54											0.00679004	0.00737461	0.00706397	0.0068042	0.00663308
1753.97	0.0125344	0.0116063	0.0111406	0.0105588	0.00974149
1755.06						0.00918497	0.00661735	0.0102372	0.0111275	0.010924
1756.63											0.00616468	0.00751794	0.00796138	0.00638048	0.00593674
1757.06	0.0120945	0.011111	0.0105176	0.00994248	0.00956577
1758.16						0.00914312	0.00825623	0.00943127	0.0125305	0.0106186
1759.72											0.00617757	0.00614945	0.0055173	0.0057091	0.00590951
1760.16	0.0134882	0.0111952	0.011332	0.00989328	0.0084731
1761.25						0.0099439	0.00725305	0.00927954	0.0118074	0.0113511
1762.81											0.00566386	0.00664445	0.00573975	0.00544708	0.00569754
1763.25	0.0120192	0.0114833	0.0104838	0.00910164	0.00652824
1764.34						0.00965597	0.00751582	0.00792637	0.0107914	0.00873062
1765.9											0.00605042	0.00753293	0.00645027	0.00509027	0.00553356
1766.34	0.012255	0.011414	0.00991429	0.00907271	0.0104708
1767.43						0.00846173	0.00813758	0.0082262	0.0106394	0.00972405
1768.99											0.0056624	0.00613466	0.00599501	0.0043128	0.00538256
1769.43	0.0105867	0.00941895	0.0094579	0.0084991	0.00564203
1770.52						0.00829264	0.00829278	0.00826511	0.0105536	0.00873311
1772.07											0.00553706	0.00611494	0.00611578	0.00447473	0.00545006
1772.52	0.0102153	0.0102224	0.0090044	0.00831866	0.00877802
1773.61						0.00819165	0.00592184	0.00787229	0.00971176	0.00853154
1775.16											0.00442243	0.00500421	0.00471734	0.00461499	0.00460068
1775.61	0.0111824	0.0091325	0.00865733	0.00832248	0.00630326
1776.7						0.00785918	0.00486421	0.00753779	0.00908921	0.00808151
1778.25											0.0050517	0.00542598	0.00601714	0.00445266	0.00455961
1778.7	0.00991134	0.0089539	0.00903741	0.00719429	0.00586549
1779.79						0.00855119	0.00568986	0.00592241	0.00862696	0.00747853
1781.33											0.00485391	0.00489729	0.00491964	0.00566684	0.00453208
1781.79	0.00879588	0.00892796	0.00829042	0.0079526	0.00594582
1782.87						0.00628974	0.00567876	0.00770406	0.00862176	0.00868239
1784.41											0.00499541	0.00630624	0.00506248	0.00443935	0.00476914
1784.87	0.00823942	0.00875518	0.00816931	0.00789309	0.00647727
1785.96						0.00842256	0.00600975	0.00605461	0.00846017	0.0080462
1787.49											0.00576037	0.00513762	0.00416838	0.00514799	0.00531399
1787.96	0.00840583	0.00906836	0.00734185	0.00691783	0.00459119
1789.04						0.00709242	0.00585619	0.00594553	0.00910109	0.00706098
1790.57											0.00525565	0.00642385	0.00576405	0.00460105	0.00499244
1791.04	0.0077305	0.0088377	0.00714549	0.0072776	0.00390512
1792.12						0.00781491	0.0051932	0.00470065	0.00855594	0.00694451
1793.65											0.00633843	0.00606658	0.00507864	0.00499587	0.00532916
1794.12	0.00722822	0.00759821	0.00705986	0.00698718	0.00608034
1795.2						0.00700801	0.00424574	0.00578495	0.00759593	0.00768477
1796.73											0.00514356	0.00611163	0.00547698	0.0046028	0.00505748
1797.2	0.00826308	0.00804851	0.00674681	0.00697236	0.0072679
1798.28						0.00767503	0.00360625	0.00600354	0.00881178	0.00672463
1799.8											0.00510098	0.00511065	0.00594871	0.00548864	0.00575428
1800.28	0.00718596	0.00611927	0.00680353	0.00663075	0.00426108
1801.36						0.0075937	0.00430098	0.00548698	0.007497	0.0074083
1802.88											0.00513293	0.00637265	0.00594172	0.00599584	0.00547819
1803.36	0.00772267	0.00781528	0.00667703	0.00826412	0.00547552
1804.44						0.00790225	0.00506393	0.00466414	0.00776455	0.00729011
1805.95											0.00604341	0.00523954	0.00563677	0.00513193	0.00538498
1806.44	0.00724002	0.00598988	0.00629644	0.0073768	0.0052543
1807.51						0.00714303	0.00514738	0.00516143	0.00732493	0.00651619
1809.03											0.0057384	0.00631888	0.00602232	0.00494408	0.0057011
1809.51	0.00638085	0.00721818	0.00568017	0.00767749	0.00298626
1810.59						0.00660372	0.00408698	0.00553999	0.0065561	0.00753157
1812.1											0.0059338	0.00508199	0.0055211	0.00506233	0.00545513
1812.59	0.00754801	0.00792451	0.00576465	0.00694898	0.00297126
1813.66						0.00531323	0.00380826	0.00484444	0.00656379	0.00585353
1815.17											0.00528729	0.00539751	0.00480143	0.00421761	0.0051506
1815.66	0.00700205	0.00692136	0.00571212	0.0071579	0.00330256
1816.73						0.0069038	0.00267964	0.00492712	0.00682782	0.00635499
1818.24											0.00464758	0.00489703	0.00500814	0.00494352	0.00534967
1818.73	0.00707045	0.00567737	0.00479837	0.00712515	0.0036289
1819.81						0.00575267	0.00330653	0.00450057	0.00583599	0.00669666
1821.31											0.0054091	0.00519285	0.00524225	0.00400657	0.00513574
1821.81	0.00510383	0.00619751	0.00522932	0.0055078	0.00441359
1822.88						0.00684091	0.0033377	0.00454865	0.00603788	0.00519481
1824.37											0.00534353	0.00523369	0.00680963	0.00445401	0.00484916
1824.88	0.00615435	0.0068107	0.00515099	0.00663298	0.0032496
1825.95						0.00612167	0.0029154	0.0035359	0.00660924	0.00453621
1827.44											0.00519627	0.00572621	0.00531739	0.00402258	0.0045307
1827.95	0.00667434	0.0055427	0.00479738	0.00692231	0.00351028
1829.01						0.00650625	0.0020725	0.00396475	0.00518157	0.00537318
1830.51											0.00536912	0.00532714	0.00553521	0.00334568	0.0047601
1831.01	0.00618182	0.0054346	0.00484269	0.0064302	0.00190283
1832.08						0.00697946	0.0026687	0.00360108	0.00433262	0.00479994
1833.57											0.00483104	0.00470073	0.00482897	0.00379768	0.00437366
1834.08	0.00479449	0.00507684	0.00424353	0.0072118	0.00375691
1835.15						0.00670957	0.00259601	0.00446731	0.00461247	0.00633529
1836.63											0.00522428	0.00521438	0.00459884	0.00357026	0.00434312
1837.15	0.00548025	0.00521014	0.00428176	0.00674329	0.00437798
1838.21						0.00473086	0.00264489	0.0044073	0.00554199	0.00554834
1839.69											0.00534845	0.00537049	0.00407393	0.00334324	0.00471282
1840.21	0.00567126	0.00434527	0.0038913	0.00772074	0.00585632
1841.28						0.00708074	0.00254296	0.00323403	0.00545508	0.00562899
1842.75											0.00504986	0.0055368	0.00420198	0.00444821	0.00451713
1843.28	0.0054214	0.00547855	0.00423363	0.00624589	0.00181748
1844.34						0.00490582	0.00399054	0.00307837	0.00588337	0.00469233
1845.81											0.00505187	0.00457288	0.00486215	0.00433448	0.00423204
1846.34	0.00432485	0.005473	0.00430635	0.00722303	0.00291507
1847.4						0.00695791	0.00244565	0.0036944	0.00448143	0.00607701
1848.87											0.00539747	0.00493998	0.00465483	0.00473654	0.00495203
1849.4	0.00607125	0.00574771	0.00495789	0.00818728	0.00396427
1850.46						0.00680028	0.0021141	0.0035098	0.00518755	0.00529981
1851.93											0.00607089	0.00596423	0.00555306	0.0045545	0.00559039
1852.46	0.00523935	0.00606783	0.00362887	0.00803297	0.00280184
1853.52						0.00683352	0.00267313	0.00397257	0.00585256	0.00391392
1854.99											0.00583966	0.00497412	0.00578168	0.00448905	0.00499228
1855.52	0.00490314	0.00616061	0.00419009	0.00909074	0.00325655
1856.58						0.00831545	0.00382501	0.00375538	0.00603046	0.00551278
1858.04											0.00611387	0.00600717	0.00581134	0.00447191	0.00536923
1858.58	0.00644064	0.00706661	0.00456487	0.00881789	0.00261393
1859.64						0.0069154	0.0043268	0.0042272	0.00552132	0.00546176
1861.09											0.00723304	0.00609834	0.00591543	0.00465769	0.00586406
1861.64	0.00547814	0.00572543	0.00482483	0.00806886	0.003006
1862.69						0.00657418	0.00408556	0.00459855	0.00610406	0.00586991
1864.15											0.00568805	0.00554909	0.00509406	0.00472239	0.00582016
1864.69	0.00598424	0.00679512	0.00566375	0.0094694	0.00443177
1865.75						0.00743939	0.00355758	0.00481529	0.00647012	0.00626408
1867.2											0.00641218	0.00576836	0.00534356	0.00528354	0.00623287
1867.75	0.00662835	0.00657028	0.00499288	0.00923794	0.00396612
1868.8						0.00754144	0.00606909	0.00480702	0.0065127	0.00617604
1870.25											0.00628378	0.00580735	0.00610974	0.00475381	0.00617606
1870.8	0.00660825	0.00665814	0.00598761	0.00853526	0.00304123
1871.85						0.00794846	0.00384851	0.0051849	0.00692212	0.00558831
1873.3											0.00665145	0.00530206	0.00577673	0.00536574	0.00556148
1873.85	0.00679759	0.00711813	0.00549369	0.0100356	0.00614043
1874.9						0.00787341	0.00313515	0.0048084	0.00647834	0.00636388
1876.35											0.00636282	0.005064	0.00686474	0.00522953	0.00627479
1876.9	0.00692636	0.00674842	0.00548789	0.010086	0.00277747
1877.95						0.00696654	0.00377595	0.00521552	0.00707108	0.00688245
1879.39											0.00637144	0.00511948	0.0058726	0.00478303	0.00600062
1879.95	0.00717019	0.00824998	0.00575049	0.0097848	0.00502568
1881
1882.44											0.00623487	0.00628876	0.00563814	0.00518837	0.00574539
1883
1884.05						0.00892804	0.0039577	0.00407091	0.00562624	0.00522025
1885.49											0.0054325	0.00523797	0.00407553	0.00428932	0.00488772
1886.05	0.00661154	0.00727451	0.00588268	0.0100226	0.00556173
1887.1						0.00785545	0.0045036	0.00460201	0.00675795	0.00607294
1888.53											0.00611068	0.00531678	0.00567845	0.00448045	0.00533771
1889.1	0.00633424	0.00780705	0.00470504	0.0104405	0.00502677
1890.14						0.00864591	0.00410698	0.00469935	0.00585018	0.00540296
1891.57											0.00614693	0.00536954	0.00583748	0.00417019	0.00536531
1892.14	0.00698441	0.00693676	0.0049174	0.00995341	0.00479463
1893.19						0.00780302	0.00300889	0.00373204	0.00620282	0.00564133
1894.61											0.00520389	0.00453446	0.00538674	0.00444094	0.00535291
1895.19	0.0061137	0.00648961	0.00445698	0.0105986	0.00320111
1896.23						0.00688954	0.00242169	0.00420899	0.00560871	0.00519091
1897.65											0.00564086	0.0048845	0.00550095	0.00444776	0.00477574
1898.23	0.00537451	0.00669315	0.00427823	0.00987415	0.00447131
1899.27						0.00829577	0.00248419	0.00358565	0.00533455	0.00489006
1900.69											0.00479699	0.00477534	0.00451106	0.00413012	0.00422203
1901.27	0.00533322	0.00668613	0.00430345	0.00977032	0.00390653
1902.31						0.00838746	0.00238247	0.00348694	0.00601712	0.00410894
1903.73											0.00507769	0.00500911	0.00511061	0.00378204	0.00489727
1904.31	0.00546666	0.00540109	0.00354689	0.00909295	0.00319164
1905.36						0.00660609	0.00329279	0.0040896	0.00527708	0.00444934
1906.77											0.00634245	0.00492261	0.00432565	0.00347921	0.00491254
1907.36	0.00431953	0.00625031	0.00392737	0.00932871	0.00235694
1908.39						0.00677663	0.00241755	0.00432873	0.00533809	0.00587459
1909.8											0.0056063	0.00447341	0.00424388	0.00371487	0.00448107
1910.39	0.0062674	0.00631211	0.00367194	0.0103784	0.00358633
1911.43						0.00829498	0.00237305	0.00404898	0.00561707	0.00575842
1912.84											0.00496088	0.00456787	0.00503494	0.00407339	0.00443118
1913.43	0.00555507	0.0064241	0.00374304	0.0108065	0.00384914
1914.47						0.00765276	0.00372016	0.00339074	0.00506074	0.00409446
1915.87											0.00571892	0.00391179	0.00405257	0.00341748	0.00382162
1916.47	0.00459673	0.00553395	0.00404739	0.0109807	0.00131275
1917.5						0.00705308	0.00286024	0.00300642	0.00542156	0.00520403
1918.91											0.00540644	0.00458391	0.00432429	0.00369572	0.00470893
1919.5	0.00518273	0.00577988	0.00370828	0.0100281	0.00363701
1920.54						0.00789436	0.00352826	0.00338296	0.00495349	0.00443552
1921.94											0.00631128	0.00438534	0.00412803	0.00381797	0.00408802
1922.54	0.00557464	0.00705849	0.00398307	0.0102265	0.00220815
1923.57						0.00858589	0.00240689	0.00337284	0.00463455	0.00440476
1924.97											0.00539016	0.00497874	0.00461511	0.00328999	0.00411266
1925.57	0.00560832	0.00625366	0.00357357	0.0106441	0.00407565
1926.6						0.00702857	0.00316009	0.0034388	0.00535852	0.00512641
1928
1928.6	0.00571593	0.0070974	0.00401003	0.0105147	0.00256808
1929.64						0.00764608	0.0022168	0.00409474	0.0049715	0.00621528
1931.03											0.00560173	0.00572485	0.00518668	0.00393451	0.00477732
1931.64	0.00557112	0.0067084	0.00401762	0.0106153	0.00027817
1932.67						0.00843784	0.00336614	0.00334181	0.00514922	0.00560267
1934.05											0.00609885	0.0049924	0.0049042	0.0041672	0.00434905
1934.67	0.00663489	0.00596494	0.00368962	0.0102882	0.00306698
1935.7						0.00874117	0.00378483	0.00381585	0.00526667	0.00525706
1937.08											0.00633712	0.00463273	0.00651192	0.00532942	0.00457148
1937.7	0.00552497	0.00650283	0.00469075	0.0111191	0.0031759
1938.72						0.00778275	0.00421277	0.00421726	0.00447767	0.0058723
1940.1											0.00737849	0.00588381	0.00582193	0.00527198	0.00565759
1940.72	0.00647048	0.00763687	0.00467521	0.0114065	0.00514755
1941.75						0.0086417	0.00537282	0.00472746	0.00580261	0.00559301
1943.13											0.0067492	0.00621852	0.00640742	0.00563367	0.00551589
1943.75	0.00672577	0.00598714	0.00493436	0.0117896	0.00236517
1944.78						0.00913696	0.0066904	0.00489908	0.00628192	0.00591726
1946.15											0.00712795	0.00530199	0.0065981	0.00553069	0.0067292
1946.78	0.00610998	0.00760592	0.00564671	0.0115726	0.0057757
1947.8						0.0094952	0.00525835	0.00494529	0.00613318	0.00585579
1949.17											0.00664752	0.00613996	0.00673145	0.00576875	0.00654516
1949.8	0.00650664	0.00743901	0.0055636	0.0129732	0.00401248
1950.82						0.0104062	0.00470536	0.0056055	0.00570947	0.00700151
1952.19											0.00785817	0.00678077	0.0073259	0.00616779	0.00741103
1952.82	0.00709722	0.00828548	0.00591362	0.0128399	0.00572354
1953.85						0.00986554	0.00686425	0.00458932	0.00625038	0.00645562
1955.21											0.00855202	0.00665815	0.00833525	0.00753041	0.00736056
1955.85	0.00678218	0.00804928	0.00609929	0.012478	0.00775072
1956.87						0.0101559	0.00748074	0.00567002	0.00677061	0.00582088
1958.23											0.00803765	0.00643392	0.0080066	0.0066878	0.00856486
1958.87	0.006401	0.00855409	0.00605971	0.0139451	0.00568431
1959.89						0.0101235	0.00646807	0.00595248	0.0070626	0.00732752
1961.25											0.00806819	0.00689425	0.00788456	0.00639074	0.00752961
1961.89	0.00770111	0.00814612	0.00577669	0.0136902	0.00496364
1962.91						0.0108336	0.00622516	0.00565735	0.00783252	0.00677452
1964.26											0.00794518	0.00653975	0.00806185	0.00695837	0.00726507
1964.91	0.00654934	0.00923379	0.00607831	0.0132174	0.00570594
1965.93						0.0100549	0.00699443	0.00591374	0.00604652	0.00788086
1967.28											0.008939	0.00672082	0.00755325	0.00712316	0.00791846
1967.93	0.00746651	0.00880002	0.00610539	0.0130413	0.00629786
1968.94						0.0102154	0.00696305	0.00610351	0.00734931	0.00749742
1970.29											0.00758949	0.00590209	0.00712408	0.00627064	0.00709947
1970.94	0.00581521	0.00804405	0.00521638	0.0138358	0.00358151
1971.96						0.00970044	0.00664117	0.00529389	0.00560102	0.00744907
1973.31											0.00802654	0.00633618	0.00746795	0.00683972	0.0071161
1973.96	0.00601239	0.0065696	0.00501838	0.0135838	0.00402215
1974.97						0.0110808	0.00657655	0.00550587	0.00680819	0.00740483
1976.32											0.00813743	0.00602864	0.00706315	0.0072528	0.00746967
1976.97	0.00600885	0.00791882	0.00534791	0.0137891	0.00605599
1977.99						0.00858026	0.00675972	0.00491388	0.00713485	0.00628846
1979.33											0.00850255	0.00657939	0.00791917	0.00695565	0.00739658
1979.99	0.00599034	0.00711876	0.00504079	0.0121738	0.00323649
1981
1982.34											0.0076441	0.00629924	0.00765139	0.00651615	0.00684044
1983
1984.01						0.0103871	0.00484302	0.00464123	0.00557528	0.00631144
1985.35											0.00829164	0.00684013	0.00809478	0.00638452	0.0079546
1986.01	0.00610788	0.00675611	0.00474443	0.0129495	0.00508412
1987.02						0.0109042	0.0048957	0.0046339	0.00527756	0.00764933
1988.35											0.00871698	0.00690478	0.00792038	0.00737288	0.0078218
1989.02	0.00654468	0.00764302	0.00540045	0.0137476	0.00437375
1990.03						0.0110459	0.0063681	0.00518328	0.00568019	0.0067011
1991.36											0.00927251	0.00663022	0.00865859	0.00831144	0.00830912
1992.03	0.00628372	0.00630759	0.00541034	0.0129318	0.0034829
1993.04						0.0112804	0.00602349	0.00616113	0.00673022	0.00756314
1994.36											0.00980723	0.00688166	0.00873383	0.00770444	0.00893504
1995.04	0.00646827	0.00753181	0.00590788	0.0133119	0.0065511
1996.05						0.0103844	0.00732772	0.00692535	0.00627212	0.00711107
1997.37											0.0106661	0.00846863	0.00938834	0.00883395	0.00945744
1998.05	0.00808219	0.00743627	0.00613723	0.0135297	0.00421209
1999.05						0.0117063	0.00741051	0.00644063	0.00734238	0.00872283
2000.37											0.0107978	0.00834159	0.0104292	0.00994531	0.0102096
2001.05	0.0079849	0.0072914	0.00635201	0.013764	0.00575548
2002.06						0.0120562	0.00934746	0.00766759	0.00770943	0.00876767
2003.37											0.0113158	0.00948816	0.0114873	0.0105723	0.010606
2004.06	0.00811723	0.00869957	0.00695608	0.0158614	0.00705062
2005.06						0.0116304	0.00908682	0.00833659	0.00887014	0.0087949
2006.37											0.0103209	0.00919696	0.0116025	0.0110505	0.0113171
2007.06	0.00862904	0.00862237	0.00743388	0.015018	0.00595795
2008.06						0.0120761	0.0104622	0.00873109	0.00829897	0.00864216
2009.37											0.0113138	0.00945652	0.0108405	0.010841	0.0112086
2010.06	0.00717699	0.00821541	0.00818052	0.0161905	0.0064324
2011.07						0.0122117	0.0101985	0.00831332	0.00840245	0.00938662
2012.37											0.0118333	0.00928755	0.0121559	0.0112037	0.0114157
2013.07	0.00869277	0.00851461	0.00730621	0.0150978	0.00667153
2014.07						0.0127835	0.010068	0.00821991	0.00796123	0.00816107
2015.37											0.0110198	0.0096015	0.0119321	0.0107052	0.01095
2016.07	0.00706133	0.00867018	0.00727512	0.0150862	0.00777156
2017.07						0.0123731	0.00964376	0.00698393	0.00807297	0.00938133
2018.37											0.0116379	0.00931547	0.012348	0.0112897	0.0115576
2019.07	0.00856971	0.00782159	0.00712214	0.0151507	0.00481494
2020.06						0.012973	0.0103733	0.00822592	0.00775571	0.00811187
2021.36											0.011558	0.00941332	0.011511	0.0102271	0.0110484
2022.06	0.00677055	0.00886547	0.00700951	0.0149305	0.00696414
2023.06						0.0126361	0.00892096	0.00751636	0.00771749	0.00947088
2024.36											0.0116355	0.00826085	0.0113107	0.0108807	0.0111663
2025.06	0.00754632	0.00749878	0.00711482	0.0140241	0.00615356
2026.06						0.0126243	0.00959821	0.00846755	0.00780478	0.00892725
2027.35											0.0116989	0.00899645	0.0109875	0.0107132	0.0107172
2028.06	0.00731552	0.00770219	0.00662337	0.0149059	0.00458106
2029.05						0.011667	0.00975412	0.00713505	0.00757061	0.00896738
2030.34											0.0108661	0.00925871	0.0106669	0.0105186	0.0110145
2031.05	0.00727262	0.00784195	0.00604578	0.0159986	0.00536997
2032.05						0.0126438	0.00932469	0.00688108	0.00837484	0.00901342
2033.33											0.0105241	0.00831324	0.0104342	0.00981981	0.00982169
2034.05	0.00613954	0.00705836	0.00609132	0.0145719	0.00596591
2035.04						0.0118648	0.00758178	0.00675727	0.006776	0.00794334
2036.32											0.00954833	0.00796928	0.0101817	0.00934249	0.0103522
2037.04	0.0063215	0.00615511	0.0053901	0.0149428	0.00502325
2038.03						0.012281	0.00781405	0.00701575	0.00676625	0.00734883
2039.31											0.0103754	0.0083182	0.0108477	0.00983927	0.00946964
2040.03	0.00733504	0.00821529	0.00557955	0.0140749	0.00511461
2041.02						0.0110528	0.00707949	0.0052937	0.00573333	0.00719385
2042.3											0.00964201	0.00795367	0.0101791	0.00905528	0.00878557
2043.02	0.00637465	0.0066505	0.00533259	0.0133556	0.00357867
2044.01						0.0107507	0.00759954	0.00516859	0.00591893	0.00759169
2045.28											0.00957841	0.00721788	0.00982299	0.00852863	0.008581
2046.01	0.0056388	0.00607647	0.00499835	0.0137493	0.00567948
2047
2048.27											0.00964249	0.0073592	0.0100067	0.00872468	0.00910733
2049
2049.99						0.0123217	0.00778004	0.00510687	0.00606539	0.00768536
2051.25											0.00918979	0.00732527	0.00895014	0.00845445	0.0087365
2051.99	0.00719546	0.00654954	0.00494623	0.0155972	0.00289845
2052.97						0.0115231	0.00760955	0.00582257	0.00585666	0.00679892
2054.24											0.00910617	0.00627466	0.00879432	0.00798984	0.00877187
2054.97	0.00658451	0.0063687	0.00490879	0.0146102	0.00120182
2055.96						0.0114818	0.00789402	0.00573001	0.0067736	0.00717931
2057.22											0.00931531	0.00670989	0.00942136	0.00827229	0.00858509
2057.96	0.0066156	0.00644519	0.00494914	0.014894	0.00556183
2058.94						0.0116489	0.00683173	0.00640949	0.00601159	0.00700013
2060.2											0.00940362	0.00704758	0.00926031	0.00849401	0.00863923
2060.94	0.00627717	0.00643365	0.00517372	0.013943	0.00231606
2061.93						0.01176	0.00827611	0.00592541	0.00649241	0.00793201
2063.18											0.00956559	0.0072664	0.00923275	0.00864346	0.00911946
2063.93	0.00725853	0.00752356	0.00552573	0.0145779	0.00445787
2064.91						0.0119633	0.00923813	0.0058806	0.00616098	0.00772195
2066.16											0.00948183	0.00719138	0.00963535	0.00878183	0.00919367
2066.91	0.00636008	0.00723756	0.00595993	0.0146446	0.0053503
2067.89						0.0107236	0.00859122	0.00573934	0.00636051	0.00744804
2069.14											0.00987832	0.00715884	0.0109208	0.00919061	0.00858924
2069.89	0.00684305	0.00755867	0.00619172	0.0148904	0.00516352
2070.87						0.0115203	0.00882658	0.00637222	0.00728002	0.00749023
2072.12											0.0108576	0.00810421	0.0105659	0.00909986	0.00949222
2072.87	0.00701973	0.00817117	0.00675364	0.0147656	0.00540415
2073.85						0.0117873	0.0100781	0.00688649	0.00744746	0.00793371
2075.09											0.0099369	0.00775634	0.0108106	0.00957353	0.00951389
2075.85	0.0080755	0.00832414	0.00696721	0.0163903	0.00697621
2076.83						0.0123844	0.0102448	0.00754148	0.00809841	0.00877076
2078.07											0.0110537	0.00780985	0.0104588	0.0102102	0.00983525
2078.83	0.00774173	0.00819998	0.00642389	0.0161259	0.00624095
2079.8						0.0141923	0.0106482	0.00792825	0.00814818	0.00882347
2081.04											0.0107179	0.00777909	0.0115495	0.0106352	0.0105694
2081.8	0.00969789	0.00857643	0.00735731	0.0163548	0.00609186
2082.78						0.0128621	0.0100052	0.00860625	0.00854306	0.0106294
2084.01											0.0103243	0.00861749	0.0109112	0.0107123	0.0105186
2084.78	0.00895654	0.00988562	0.00867097	0.0166407	0.00605267
2085.75						0.0141869	0.0117648	0.00852983	0.00964584	0.00987224
2086.98											0.0120583	0.00918671	0.0115761	0.0119083	0.0103897
2087.75	0.00991068	0.0103957	0.00890295	0.0176433	0.00696777
2088.73						0.015384	0.0125669	0.00889871	0.00893647	0.0109688
2089.96											0.0121321	0.00894576	0.0121073	0.012374	0.0115308
2090.73	0.0105746	0.010548	0.0094252	0.018202	0.00662937
2091.7						0.0145741	0.0132241	0.010751	0.0101221	0.0112707
2092.93											0.0125517	0.00912154	0.0127861	0.0130216	0.0115353
2093.7	0.0105684	0.0110107	0.0105833	0.0183074	0.00756709
2094.67						0.0162395	0.0134721	0.0110516	0.0110413	0.0124751
2095.89											0.0135081	0.0104113	0.0137363	0.0137054	0.0130123
2096.67	0.0112383	0.0114415	0.0112796	0.0181995	0.00910231
2097.64						0.0168662	0.0144378	0.0112775	0.0117401	0.0129978
2098.86											0.0139453	0.0111603	0.0149781	0.0150669	0.0145433
2099.64	0.0122203	0.0121915	0.0122961	0.0196037	0.00948364
2100.61						0.0180683	0.0153662	0.0126881	0.0120972	0.0130001
2101.83											0.0147807	0.0118396	0.0158386	0.0158636	0.0152336
2102.61	0.0124728	0.0120987	0.0136131	0.019191	0.0106024
2103.58						0.0182	0.0175377	0.0135778	0.0131175	0.0144488
2104.79											0.0154114	0.0124102	0.0169095	0.016359	0.0158138
2105.58	0.0134256	0.0132452	0.013685	0.0188726	0.0109393
2106.54						0.0177522	0.0177426	0.0135502	0.0143853	0.0147483
2107.76											0.0152501	0.0129831	0.017026	0.0171013	0.0164476
2108.54	0.0139742	0.0137867	0.014886	0.0207753	0.0103404
2109.51						0.0185054	0.0190987	0.0146868	0.0146479	0.0163682
2110.72											0.0163323	0.0136274	0.0183551	0.0176845	0.016518
2111.51	0.0140157	0.0130007	0.0142449	0.0210437	0.0103039
2112.48						0.0182934	0.0198914	0.0152735	0.0145675	0.0153179
2113.68											0.0157365	0.0135195	0.0182066	0.0177652	0.0165132
2114.48	0.0142771	0.0132007	0.0142829	0.0203992	0.0114909
2115.44						0.0187383	0.0186822	0.0144632	0.0146683	0.0147083
2116.64											0.0160709	0.0130978	0.0186265	0.0181307	0.0171089
2117.44	0.0140546	0.0129234	0.0143545	0.0210462	0.011625
2118.4						0.0186475	0.0177368	0.0149821	0.0141652	0.0154657
2119.6											0.0167799	0.0132758	0.0184489	0.0181055	0.0170486
2120.4	0.0131037	0.0136648	0.0139993	0.0199365	0.0128113
2121.36						0.0191354	0.0185944	0.0150983	0.0143977	0.0160309
2122.56											0.0160106	0.0133206	0.0179142	0.0186183	0.0168511
2123.36	0.014288	0.0149251	0.0137888	0.0201304	0.0118734
2124.32						0.0189635	0.0183615	0.0152969	0.0132913	0.0142882
2125.52											0.0157704	0.0132811	0.0180456	0.018266	0.017184
2126.32	0.0134699	0.0133428	0.014334	0.0209268	0.0111166
2127.28						0.0195355	0.0187709	0.0154836	0.0146354	0.0157215
2128.47											0.0165979	0.0134619	0.0189586	0.0193925	0.0177655
2129.28	0.013701	0.0131062	0.014498	0.0212029	0.0107937
2130.24						0.0191609	0.0209809	0.0160356	0.0136785	0.0160031
2131.43											0.0174508	0.0141502	0.0195345	0.0199528	0.0183682
2132.24	0.0135261	0.0146605	0.0155683	0.0204193	0.0104523
2133.2						0.0190939	0.0230196	0.0160168	0.0143791	0.0175081
2134.38											0.0179338	0.0146651	0.0201773	0.020625	0.0181997
2135.2	0.0140106	0.0136881	0.0164659	0.0201931	0.0138198
2136.15						0.0190267	0.0219552	0.0178401	0.0157798	0.0184884
2137.34											0.0191014	0.0159618	0.021365	0.0224644	0.0200538
2138.15	0.0148736	0.0147583	0.0175156	0.0215655	0.0116405
2139.11						0.0202233	0.0229043	0.0189338	0.015917	0.0190715
2140.29											0.020014	0.0163606	0.0226633	0.023504	0.02185
2141.11	0.0163921	0.0157943	0.0180451	0.0219804	0.0168365
2142.06						0.0217552	0.0251992	0.0202446	0.0173801	0.0204756
2143.24											0.0221408	0.0179367	0.0247224	0.0265055	0.0234246
2144.06	0.01683	0.017349	0.0203318	0.0226142	0.0167585
2145.02						0.0231401	0.0263337	0.0216025	0.0186036	0.0215527
2146.19											0.0228234	0.0194846	0.0257659	0.027985	0.0256125
2147.02	0.0179289	0.0187588	0.0219902	0.0238279	0.0196751
2147.97						0.0258463	0.0300551	0.024137	0.0223763	0.0238768
2149.14											0.0244218	0.0213967	0.0281523	0.0304558	0.0263963
2149.97	0.0215239	0.0201996	0.0235587	0.0255857	0.0181657
2150.92						0.0271572	0.0307313	0.02586	0.0242764	0.0249516
2152.09											0.0258565	0.0225104	0.0299292	0.0314913	0.0293188
2152.92	0.0217942	0.0224716	0.0251178	0.0268698	0.0220171
2153.87						0.0287896	0.0330001	0.0277886	0.0248118	0.0268013
2155.03											0.0261936	0.0227308	0.0308619	0.0333521	0.0291873
2155.87	0.0234217	0.0217091	0.0256924	0.0272831	0.021188
2156.82						0.0280174	0.0340164	0.0281061	0.0247398	0.0260931
2157.98											0.0260271	0.0228879	0.0306368	0.0325885	0.0300756
2158.82	0.023319	0.0211924	0.0248291	0.0280478	0.0200798
2159.77						0.0268437	0.0339284	0.0277896	0.0243616	0.0268425
2160.92											0.0247817	0.0224386	0.0300833	0.0304504	0.028837
2161.77	0.0233048	0.0202802	0.0236198	0.0275875	0.0204445
2162.71						0.025404	0.0310994	0.0258354	0.0240713	0.0244587
2163.87											0.0230049	0.0201748	0.0280757	0.028728	0.0261672
2164.71	0.0218901	0.0212225	0.0223628	0.0250395	0.0177017
2165.66						0.0241811	0.0278996	0.0236962	0.0216371	0.0223537
2166.81											0.0212858	0.0186983	0.0252696	0.0264581	0.024694
2167.66	0.0202914	0.0182118	0.0201276	0.0234643	0.0149992
2168.6						0.0231825	0.0272988	0.0211325	0.0199006	0.0207104
2169.75											0.0195964	0.0167764	0.0240468	0.0244836	0.0221031
2170.6	0.0166866	0.0158504	0.0190544	0.0224886	0.0120045
2171.55						0.0223569	0.024678	0.0188443	0.0171506	0.0185823
2172.69											0.01936	0.0161363	0.0226334	0.0231266	0.0202688
2173.55	0.0161423	0.0151906	0.0162156	0.0219986	0.0115874
2174.49						0.02133	0.0241061	0.0176038	0.0162282	0.0180436
2175.63											0.0190259	0.0150375	0.0211321	0.0223975	0.0192603
2176.49	0.0139763	0.0137044	0.0157726	0.0207231	0.0128908
2177.43						0.0203989	0.0210322	0.0168167	0.0156664	0.0174858
2178.57											0.016955	0.0144701	0.020541	0.0206959	0.0190362
2179.43	0.0148659	0.0135266	0.0142928	0.021129	0.00920838
2180.37						0.018422	0.0213887	0.0150568	0.0140796	0.0160532
2181.51											0.0169821	0.014145	0.0193572	0.0188229	0.018081
2182.37	0.0125283	0.0127581	0.0137281	0.0198188	0.00968506
2183.31						0.0179911	0.0195177	0.0149888	0.0126215	0.0156349
2184.44											0.0156288	0.0134621	0.019006	0.0193085	0.0174618
2185.31	0.0140974	0.0132991	0.0131815	0.0185919	0.0102124
2186.25						0.0195185	0.0199798	0.0149774	0.0133268	0.0153791
2187.38											0.0154185	0.0129378	0.0194731	0.0185166	0.0165092
2188.25	0.0132628	0.0118718	0.0132027	0.0177898	0.0104752
2189.19						0.0184542	0.0188304	0.0149549	0.0128866	0.015149
2190.31											0.0153889	0.01277	0.0188535	0.0183599	0.0166918
2191.19	0.0139996	0.0125946	0.0127906	0.019208	0.0109839
2192.12						0.0195273	0.0196913	0.0148347	0.0136091	0.0148409
2193.25											0.0159053	0.0124945	0.0193278	0.0186869	0.0165805
2194.12	0.0130158	0.012566	0.012419	0.0196712	0.00944327
2195.06						0.0185966	0.0195524	0.0138553	0.0134443	0.0154246
2196.18											0.015071	0.0125245	0.0181255	0.0176746	0.0166392
2197.06	0.0132468	0.0128841	0.0125598	0.0196681	0.00937398
2197.99						0.0187958	0.0195778	0.0142226	0.013693	0.0156975
2199.11											0.0156644	0.0119769	0.0178521	0.0174059	0.0162089
2199.99	0.014396	0.0117275	0.0132995	0.0195356	0.00965316
2200.93						0.0176533	0.0192052	0.0145247	0.0138607	0.0145689
2202.04											0.0152364	0.0119883	0.0177801	0.0177666	0.0160566
2202.93	0.0149483	0.0123097	0.0128441	0.0190048	0.0100476
2203.86						0.017913	0.0194608	0.0149954	0.0139734	0.0147622
2204.97											0.0155045	0.0120496	0.0180649	0.0178815	0.0157281
2205.86	0.0142127	0.013344	0.0136328	0.0211546	0.0103995
2206.79						0.0171954	0.0197454	0.0145562	0.0135939	0.0155208
2207.9											0.0150058	0.0115339	0.017704	0.0179281	0.0163201
2208.79	0.0142148	0.0132954	0.013372	0.0198171	0.0100939
2209.72						0.0191616	0.0193724	0.0148114	0.0151473	0.0149606
2210.82											0.014668	0.0117316	0.0178759	0.0183045	0.014771
2211.72	0.0140678	0.0125316	0.0136203	0.0206498	0.00906655
2212.65						0.0181871	0.0205326	0.0143724	0.014011	0.0156304
2213.75											0.0145129	0.0121587	0.0180423	0.0177519	0.015356
2214.65	0.0154075	0.0132672	0.0140561	0.0200265	0.010814
2215.57						0.0191912	0.0201129	0.0145429	0.0145765	0.0159255
2216.67											0.0129636	0.0113693	0.0174499	0.0174147	0.0152361
2217.57	0.0153465	0.0126732	0.0140496	0.0196396	0.0103066
2218.5						0.0182909	0.0200026	0.0148769	0.0142398	0.0140564
2219.6											0.0138702	0.0111973	0.0165013	0.0171876	0.0144228
2220.5	0.0151314	0.0127335	0.0141635	0.0195032	0.0102692
2221.43						0.0182265	0.0208247	0.0137046	0.0140062	0.0158144
2222.52											0.0136419	0.0109677	0.0176434	0.0175593	0.0145661
2223.43	0.0141514	0.0139586	0.0131789	0.0191473	0.0114943
2224.35						0.0201332	0.0202198	0.0143176	0.0139542	0.0158909
2225.44											0.0140697	0.0106085	0.0177305	0.0169038	0.0144009
2226.35	0.0144798	0.0131184	0.0138299	0.0203003	0.00954853
2227.27						0.0182425	0.0197966	0.0149162	0.0135412	0.0146854
2228.36											0.0137866	0.0109871	0.0163142	0.0167721	0.0148372
2229.27	0.0153753	0.0126864	0.0135497	0.0186557	0.00921608
2230.2						0.0178042	0.019687	0.0143819	0.0144117	0.0148352
2231.28											0.0133523	0.0110656	0.0173748	0.0165732	0.0151802
2232.2	0.0139559	0.0135526	0.0137713	0.0186303	0.00938178
2233.12						0.0184145	0.0210497	0.0134963	0.0143288	0.0147243
2234.2											0.0139266	0.0105602	0.0172972	0.0180736	0.0151754
2235.12	0.0142664	0.0140471	0.0138616	0.0188165	0.00995016
2236.04						0.0192553	0.0205527	0.0146573	0.0147103	0.0149409
2237.12											0.013187	0.0100099	0.017186	0.0172751	0.0148569
2238.04	0.014547	0.0133319	0.0139906	0.0199553	0.0101371
2238.96						0.0182638	0.021427	0.0147055	0.014316	0.0155024
2240.04											0.0138108	0.0112562	0.0168489	0.0173493	0.0150654
2240.96	0.0153171	0.0136108	0.0146105	0.0194132	0.00850896
2241.88						0.0171053	0.0210512	0.0156057	0.0160696	0.01491
2242.95											0.0142539	0.010932	0.0162239	0.0188004	0.015029
2243.88	0.0154038	0.013989	0.0141591	0.0190078	0.0106251
2244.79						0.019257	0.0190241	0.0146054	0.0135477	0.0158903
2245.87											0.0141141	0.0114233	0.0176325	0.0185617	0.0159313
2246.79	0.0141461	0.011751	0.0144807	0.0190258	0.00851876
2247.71						0.0186435	0.0225968	0.0151742	0.0145618	0.0161728
2248.78											0.0145897	0.011479	0.0181627	0.0188816	0.0158875
2249.71	0.0157431	0.0139204	0.0148011	0.0186821	0.00942483
2250.62						0.0197318	0.0204882	0.0158304	0.0156274	0.0168044
2251.69											0.0149185	0.0115643	0.0189137	0.0192508	0.016956
2252.62	0.0158385	0.0135516	0.0152066	0.0193441	0.0105994
2253.54						0.0192274	0.0230747	0.0162858	0.015169	0.0178803
2254.6											0.0151767	0.0124894	0.0183092	0.0196681	0.0170975
2255.54	0.016021	0.0144015	0.0156559	0.0196125	0.0109521
2256.45						0.0197371	0.0239281	0.0162849	0.0154762	0.0168495
2257.51											0.0154864	0.0128506	0.0199018	0.0206533	0.0175958
2258.45	0.0165722	0.0142991	0.0163605	0.0194984	0.0104689
2259.36						0.0205363	0.0232973	0.0173563	0.0156463	0.0166816
2260.42											0.0155974	0.0134685	0.0208592	0.0211863	0.0185533
2261.36	0.0157012	0.0151304	0.0164991	0.0197731	0.0115674
2262.27						0.0199606	0.0236151	0.018441	0.0162587	0.0186406
2263.33											0.0165448	0.0136143	0.02132	0.0218533	0.0193955
2264.27	0.0170619	0.0160597	0.0171368	0.0197994	0.0110963
2265.18						0.0221566	0.024466	0.018784	0.0177746	0.019411
2266.24											0.0173983	0.0138597	0.0210316	0.0228926	0.0193899
2267.18	0.0174678	0.0152037	0.0172433	0.0218176	0.0129109
2268.09						0.022698	0.0267695	0.0197268	0.0180089	0.0205184
2269.14											0.0183464	0.0147683	0.0225486	0.0236138	0.0214086
2270.09	0.0180733	0.017215	0.0186216	0.0215747	0.0156649
2271
2272.05											0.0189848	0.0153207	0.0244999	0.0250404	0.0212113
2273
2273.91						0.0255077	0.0286436	0.0214352	0.0193399	0.0216639
2274.95											0.0205497	0.0169157	0.0246932	0.0270372	0.0228129
2275.91	0.0193985	0.0177087	0.0206012	0.0220277	0.0177249
2276.81						0.0271213	0.03001	0.0230663	0.0201592	0.0226805
2277.85											0.0211795	0.0180977	0.0270056	0.0283191	0.024187
2278.81	0.0202912	0.0174975	0.0227659	0.023103	0.0152976
2279.72						0.0266047	0.031776	0.0247176	0.0214682	0.0246128
2280.75											0.022324	0.0190031	0.0283523	0.0308549	0.0259116
2281.72	0.0222959	0.0207154	0.0236106	0.0234324	0.0156758
2282.62						0.0282466	0.034438	0.0261776	0.0234797	0.0257203
2283.66											0.0235491	0.0201443	0.0299278	0.0318609	0.0277954
2284.62	0.023791	0.0206442	0.025672	0.0247871	0.0184026
2285.52						0.0279077	0.0351635	0.0281946	0.0249408	0.0267681
2286.56											0.025358	0.0212573	0.0319208	0.0344614	0.0290113
2287.52	0.0235689	0.0223859	0.0270363	0.0245068	0.0203109
2288.43						0.0305623	0.0369617	0.0303477	0.0264813	0.0283619
2289.45											0.02742	0.0233798	0.0339016	0.0370379	0.031188
2290.43	0.0248802	0.0242712	0.0295512	0.0271078	0.0226445
2291.33						0.0304239	0.0401546	0.0324661	0.0274538	0.0314152
2292.35											0.0279577	0.0243208	0.0355366	0.0388686	0.0330295
2293.33	0.0275847	0.0255411	0.0311275	0.0284457	0.0235024
2294.23						0.032743	0.0427673	0.0349874	0.0306958	0.0332816
2295.25											0.0297742	0.0263964	0.0383365	0.0408195	0.0364482
2296.23	0.0283789	0.0263746	0.0328596	0.0299554	0.024114
2297.12						0.0351898	0.046392	0.0374046	0.0321112	0.0347115
2298.14											0.031592	0.0277113	0.0406652	0.0427885	0.0374707
2299.12	0.0321369	0.0286949	0.0351444	0.0312994	0.028167
2300.02						0.0347223	0.0469318	0.0391375	0.0342465	0.0363503
2301.04											0.0320292	0.0286693	0.0412593	0.0447868	0.039521
2302.02	0.0324931	0.029343	0.0365631	0.0322691	0.0291803
2302.92						0.0372913	0.0492819	0.0400734	0.0360127	0.0378186
2303.93											0.032889	0.0293104	0.0414572	0.0451967	0.0393316
2304.92	0.0344036	0.0299218	0.0373244	0.0336722	0.0280282
2305.81						0.036577	0.0493338	0.0404703	0.0352645	0.0370757
2306.83											0.0327694	0.0292858	0.0413776	0.0443909	0.0394911
2307.81	0.0339113	0.029579	0.0360865	0.0339173	0.0300574
2308.71						0.0344316	0.0472589	0.0390861	0.0357553	0.0364052
2309.72											0.0320512	0.0282416	0.0406135	0.0420265	0.0384115
2310.71	0.0332426	0.0291684	0.0338917	0.0328195	0.0265576
2311.6						0.0337194	0.0438987	0.036724	0.0331614	0.0343526
2312.61											0.0293784	0.0260425	0.0367683	0.0399298	0.0359115
2313.6	0.030512	0.0254502	0.0317123	0.0307964	0.0260486
2314.49						0.0300046	0.0420739	0.0337222	0.0303125	0.0308945
2315.5											0.0256477	0.0242336	0.0346111	0.0361641	0.0324282
2316.49	0.0265312	0.024026	0.0282526	0.0280739	0.0216182
2317.38						0.0283768	0.0377644	0.0299986	0.0277807	0.0292747
2318.38											0.0244659	0.0209091	0.0316257	0.0326253	0.0288749
2319.38	0.0244133	0.0211433	0.0251384	0.0266038	0.0201253
2320.27						0.0256782	0.0337745	0.0274442	0.0253557	0.0262884
2321.27											0.0221294	0.0202071	0.0296516	0.0307792	0.0265669
2322.27	0.0231276	0.0207116	0.0227101	0.0237983	0.0180265
2323.16						0.0258785	0.0327482	0.0249964	0.0227538	0.024663
2324.16											0.0211699	0.0188238	0.0277624	0.0291376	0.024771
2325.16	0.0205472	0.0190585	0.0217753	0.0229161	0.0164619
2326.05						0.0257989	0.0313544	0.0233425	0.0205852	0.024042
2327.04											0.0205068	0.017658	0.0263175	0.0280304	0.0240931
2328.05	0.0206872	0.0171279	0.0210188	0.0219227	0.0149408
2328.94						0.0248148	0.028359	0.023333	0.0211893	0.0224436
2329.93											0.0193946	0.0173639	0.0259189	0.0270456	0.0240245
2330.94	0.019848	0.0176698	0.0203725	0.022166	0.0147097
2331.82						0.021661	0.0297229	0.0223022	0.0200428	0.0221216
2332.81											0.0183456	0.0167269	0.0253795	0.0267487	0.0225273
2333.82	0.0198144	0.0168639	0.0189756	0.0205038	0.0143102
2334.71						0.0231948	0.0290971	0.022441	0.02018	0.0209549
2335.69											0.0182387	0.015921	0.0247639	0.026303	0.0225507
2336.71	0.0204469	0.0166535	0.0194933	0.0206727	0.0136652
2337.59						0.0227034	0.0283031	0.021673	0.0197217	0.0207141
2338.57											0.0193446	0.0163355	0.0251934	0.0261551	0.0223176
2339.59	0.0190966	0.0163038	0.0191073	0.0210817	0.0140897
2340.48						0.0220162	0.0277471	0.0216379	0.0202406	0.020939
2341.45											0.0187213	0.0161257	0.0247683	0.025255	0.0223989
2342.48	0.0199916	0.0172436	0.0189993	0.0213696	0.0124585
2343.36						0.0231618	0.0287457	0.0224659	0.0201118	0.0208813
2344.33											0.0178528	0.0156339	0.0251916	0.0246541	0.0224109
2345.36	0.0192137	0.0164025	0.0190382	0.0203012	0.0139481
2346.24						0.0234076	0.0274434	0.0219474	0.0194352	0.0208133
2347.21											0.0186862	0.0150075	0.024305	0.0251878	0.0221069
2348.24	0.0200701	0.0169687	0.0191027	0.0200905	0.013561
2349.12						0.0218399	0.0279889	0.0220428	0.0204772	0.0216434
2350.09											0.0173197	0.0159732	0.0245064	0.02439	0.0215847
2351.12	0.0193326	0.0168501	0.0191194	0.0198412	0.014405
2352
2352.96											0.0168606	0.0150211	0.0247776	0.025224	0.0209841
2354
2354.88						0.0212155	0.0271171	0.020994	0.0194572	0.0206343
2355.84											0.0162165	0.0146684	0.0228442	0.0245519	0.0198792
2356.88	0.0199537	0.0166909	0.018759	0.0192002	0.0133891
2357.75						0.0203983	0.0271856	0.020389	0.019223	0.0206171
2358.71											0.0169902	0.0134065	0.0217605	0.023973	0.0200835
2359.75	0.0184697	0.0156391	0.018318	0.0192385	0.00985264
2360.63						0.0211093	0.0263896	0.019701	0.0186522	0.0195175
2361.59											0.0159452	0.0133245	0.022211	0.0227401	0.0192777
2362.63	0.0190697	0.0160868	0.0184197	0.0179986	0.0112733
2363.5						0.0214114	0.0269016	0.0195497	0.0184969	0.0197738
2364.46											0.0158707	0.0133982	0.0217991	0.0226022	0.0189623
2365.5	0.0195616	0.0153621	0.0177011	0.0185243	0.0132164
2366.37						0.020273	0.026105	0.0191587	0.0174314	0.018358
2367.33											0.0150256	0.0125206	0.021009	0.0219551	0.0179853
2368.37	0.0186529	0.0138782	0.0171636	0.0180559	0.0104305
2369.25						0.0212436	0.0256523	0.0187952	0.0181522	0.0193687
2370.2											0.0151145	0.0128192	0.0200665	0.0214065	0.0176906
2371.25	0.0180923	0.0145054	0.0170779	0.0196286	0.0124605
2372.12						0.0202159	0.0252567	0.0174411	0.0184355	0.0191407
2373.07											0.0140636	0.0120842	0.0204046	0.021192	0.0171303
2374.12	0.0172801	0.0148523	0.0168608	0.0178876	0.00896797
2374.99						0.0185417	0.0242564	0.0169148	0.0167408	0.0177773
2375.93											0.0143482	0.0114391	0.0204995	0.0206307	0.0162865
2376.99	0.0167555	0.0146003	0.0156501	0.0178982	0.00869309
2377.86						0.0187266	0.0242171	0.016858	0.0164755	0.0175187
2378.8											0.0137745	0.0110839	0.0201122	0.0204157	0.0162117
2379.86	0.0176669	0.0129659	0.0158406	0.0164576	0.00860724
2380.73						0.0186785	0.0237935	0.0172501	0.0168	0.0181231
2381.67											0.0131626	0.0114037	0.0185771	0.0195858	0.016291
2382.73	0.0168488	0.0128463	0.0153142	0.0174282	0.00900037
2383.6						0.0182063	0.0231287	0.0177131	0.0170975	0.0166659
2384.53											0.0129421	0.0111535	0.0192397	0.0198103	0.0158826
2385.6	0.0168872	0.0132582	0.0152336	0.0166539	0.00875574
2386.46						0.0166009	0.0232464	0.0164385	0.0161205	0.0167421
2387.4											0.0132144	0.0104448	0.0188925	0.0194004	0.0161111
2388.46	0.0164335	0.0133255	0.014704	0.015857	0.00742644
2389.33						0.0173555	0.0232818	0.0158037	0.0150983	0.0162132
2390.26											0.0126794	0.01093	0.0186931	0.0199348	0.0155057
2391.33	0.0146839	0.0129402	0.0144559	0.0156776	0.00851338
2392.19						0.0172097	0.0237083	0.0164142	0.015086	0.0173788
2393.12											0.0128373	0.00990203	0.0191133	0.019554	0.0154418
2394.19	0.0157192	0.0125861	0.0146552	0.0158999	0.00798853
2395.06						0.0169396	0.0230747	0.0160549	0.0152396	0.0166276
2395.98											0.0118518	0.0100791	0.0178204	0.0186998	0.0144742
2397.06	0.0142088	0.012579	0.0144679	0.0151886	0.00698389
2397.92						0.0162487	0.0236224	0.0145417	0.0160537	0.0168193
2398.84											0.0119718	0.0104093	0.0181011	0.0196938	0.0147542
2399.92	0.0154412	0.0120452	0.0138268	0.01591	0.0105022
2400.78						0.0174849	0.0222262	0.0150821	0.0152114	0.0152227
2401.7											0.0122157	0.00963976	0.0179494	0.0184487	0.0141318
2402.78	0.0149873	0.0114226	0.0135632	0.0149742	0.0087271
2403.64						0.0177797	0.0217776	0.0150472	0.0148771	0.0153792
2404.56											0.0111684	0.0091134	0.0181473	0.0184818	0.0143173
2405.64	0.0145306	0.0109354	0.0132851	0.0141983	0.00619447
2406.5						0.0162601	0.0214722	0.0149758	0.0144052	0.0154569
2407.41											0.0113653	0.00911152	0.0170342	0.0185052	0.0137912
2408.5	0.0147752	0.0100623	0.01346	0.0144529	0.00606213
2409.36						0.0152356	0.0209013	0.0146892	0.014161	0.0149382
2410.27											0.0116652	0.00934375	0.0185744	0.0179296	0.0142353
2411.36	0.0138198	0.0105463	0.013259	0.0135222	0.00802565
2412.22						0.0164826	0.0212905	0.0138365	0.0146831	0.0157422
2413.12											0.0105918	0.00957638	0.0181006	0.0183809	0.014761
2414.22	0.0146364	0.0110665	0.0133434	0.0139204	0.00761976
2415.07						0.016036	0.0201556	0.0144894	0.0139374	0.0152474
2415.98											0.0110225	0.0089604	0.0173814	0.0182327	0.014223
2417.07	0.0138526	0.0095885	0.0128526	0.0130574	0.00616068
2417.93						0.0153678	0.021458	0.0145669	0.0136608	0.0141851
2418.83											0.01114	0.00913012	0.0177299	0.0188187	0.014977
2419.93	0.0129663	0.0104388	0.0133143	0.0135254	0.00598969
2420.78						0.0153286	0.0200999	0.0148113	0.0137676	0.0146263
2421.68											0.0107177	0.010083	0.017697	0.0190926	0.0140402
2422.78	0.013711	0.0101927	0.0126635	0.0118045	0.00643783
2423.63						0.0160051	0.0214736	0.0147733	0.0135539	0.015127
2424.53											0.0110915	0.00914775	0.0175141	0.0189118	0.0142463
2425.63	0.014216	0.0103821	0.0124898	0.012622	0.00729512
2426.49						0.0161115	0.0218694	0.0149027	0.0146375	0.0154829
2427.38											0.0115703	0.00930826	0.018592	0.019775	0.0148095
2428.49	0.0127266	0.0103967	0.013336	0.0132414	0.00852634
2429.34						0.0159319	0.0215541	0.0146316	0.0133697	0.0153959
2430.23											0.0121737	0.0101267	0.0178429	0.0199245	0.0159584
2431.34	0.0137185	0.0102558	0.0133881	0.0130443	0.00491429
2432.19						0.0179515	0.0215532	0.0154542	0.0134833	0.0158984
2433.08											0.0120509	0.0097293	0.0186463	0.020477	0.0153943
2434.19	0.0133526	0.0105265	0.0137283	0.0126349	0.00624704
2435.04						0.0151913	0.0230014	0.0155567	0.014796	0.0169617
2435.92											0.0118159	0.00998898	0.0189025	0.0207281	0.0154044
2437.04	0.013927	0.00986804	0.0130361	0.0117673	0.0065615
2437.89						0.017469	0.0220319	0.015516	0.0144165	0.0176547
2438.77											0.0125119	0.00914189	0.0190914	0.020455	0.0154456
2439.89	0.0135498	0.0107393	0.0134132	0.0124201	0.00694286
2440.73						0.0165202	0.0225423	0.0151031	0.0144416	0.0162214
2441.61											0.0116173	0.00961372	0.01932	0.0204812	0.0157236
2442.73	0.0138807	0.0113244	0.0136709	0.0123381	0.0068876
2443.58						0.0163302	0.0226137	0.0148723	0.0137386	0.015971
2444.46											0.0132236	0.0095115	0.0190616	0.0202777	0.0151619
2445.58	0.0132834	0.0100582	0.0132971	0.010469	0.00678412
2446.43						0.0164276	0.0216168	0.0153511	0.0138019	0.015995
2447.3											0.0114001	0.00994273	0.019094	0.0206341	0.0150878
2448.43	0.0137898	0.0105366	0.0127782	0.0112272	0.00608975
2449.27						0.0138922	0.0215848	0.0153192	0.0145229	0.0160308
2450.14											0.0120499	0.00993792	0.0197082	0.0199862	0.0153061
2451.27	0.0134108	0.00958722	0.0133728	0.0117313	0.00412102
2452.11						0.0150052	0.0223652	0.0161191	0.0142763	0.0170022
2452.98											0.0117388	0.0096509	0.0187079	0.0211947	0.0156294
2454.11	0.0119366	0.0103704	0.0135823	0.011344	0.0074734
2454.95						0.0168288	0.0232592	0.0156843	0.0143732	0.0156867
2455.82											0.0120476	0.00995251	0.0194309	0.021276	0.0161202
2456.95	0.0134817	0.0109674	0.0139823	0.0122241	0.00845627
2457.8						0.0168697	0.0229038	0.0167538	0.0146341	0.0166693
2458.66											0.0134852	0.0101695	0.0195333	0.0211197	0.0167085
2459.8	0.0157076	0.0115446	0.0147379	0.0130502	0.00693881
2460.64						0.0183652	0.0229968	0.0161045	0.0157196	0.0179948
2461.5											0.0131885	0.0109847	0.0215539	0.0222159	0.016442
2462.64	0.0145668	0.0115018	0.0149515	0.0125752	0.0102631
2463.48						0.0175261	0.024857	0.0173075	0.0163374	0.0181095
2464.33											0.0135	0.0117083	0.020995	0.0220414	0.0175189
2465.48	0.015247	0.0121335	0.0155577	0.0134297	0.00943909
2466.31						0.0176917	0.0240737	0.0173688	0.0159867	0.0184389
2467.17											0.0130278	0.0110449	0.0210298	0.0221239	0.0169801
[truncated: 1,049 more rows]
